# Supplementary material for: Applying Na/Co(ii) bimetallic partnerships to promote multiple Co–H exchanges in polyfluoroarenes
Source: Chem Commun (Camb). 2023 Apr 11;59(36):5383–6. doi: 10.1039/d3cc01216f (PMC10152514; doi:10.1039/d3cc01216f)
Supplement: CC-059-D3CC01216F-s002 [file CC-059-D3CC01216F-s002.cif]

# Electronic Supplementary Material (ESI) for ChemComm.
# This journal is © The Royal Society of Chemistry 2023

####################################################################### 
# 
# This file contains crystal structure data downloaded from the 
# Cambridge Structural Database (CSD) hosted by the Cambridge 
# Crystallographic Data Centre (CCDC).
# 
# Full information about CCDC data access policies and citation 
# guidelines are available at http://www.ccdc.cam.ac.uk/access/V1 
# 
# Audit and citation data items may have been added by the CCDC. 
# Please retain this information to preserve the provenance of 
# this file and to allow appropriate attribution of the data. 
# 
#######################################################################

data_22eh144_al579
_database_code_depnum_ccdc_archive 'CCDC 2247797'
loop_
_audit_author_name
_audit_author_address
'Lorraine Andrade Malaspina'
;University of Bern
Switzerland
;
_audit_update_record             
;
2023-03-10 deposited with the CCDC.	2023-04-11 downloaded from the CCDC.
;
_audit_creation_date             2023-03-09
_audit_creation_method           
;
Olex2 1.5
(compiled 2023.03.06 svn.rbb2c1857 for OlexSys, GUI svn.r6748)
;
_shelx_SHELXL_version_number     2018/3
_chemical_name_common            ?
_chemical_name_systematic        ?
_chemical_formula_moiety         'C26 H55 Co F2 N2 Na O2 Si4'
_chemical_formula_sum            'C26 H55 Co F2 N2 Na O2 Si4'
_chemical_formula_weight         660.00
_chemical_melting_point          ?
_chemical_oxdiff_formula         'C104  H220  Co4  F8  N8  Na4  O8  Si16  '
loop_
_atom_type_symbol
_atom_type_description
_atom_type_scat_dispersion_real
_atom_type_scat_dispersion_imag
_atom_type_scat_source
C C 0.0033 0.0016 'International Tables Vol C Tables 4.2.6.8 and 6.1.1.4'
H H 0.0000 0.0000 'International Tables Vol C Tables 4.2.6.8 and 6.1.1.4'
Co Co 0.3494 0.9721 'International Tables Vol C Tables 4.2.6.8 and 6.1.1.4'
F F 0.0171 0.0103 'International Tables Vol C Tables 4.2.6.8 and 6.1.1.4'
N N 0.0061 0.0033 'International Tables Vol C Tables 4.2.6.8 and 6.1.1.4'
Na Na 0.0362 0.0249 'International Tables Vol C Tables 4.2.6.8 and 6.1.1.4'
O O 0.0106 0.0060 'International Tables Vol C Tables 4.2.6.8 and 6.1.1.4'
Si Si 0.0817 0.0704 'International Tables Vol C Tables 4.2.6.8 and 6.1.1.4'

_shelx_space_group_comment       
;
The symmetry employed for this shelxl refinement is uniquely defined
by the following loop, which should always be used as a source of
symmetry information in preference to the above space-group names.
They are only intended as comments.
;
_space_group_crystal_system      monoclinic
_space_group_IT_number           14
_space_group_name_H-M_alt        'P 1 21/n 1'
_space_group_name_Hall           '-P 2yn'
loop_
_space_group_symop_operation_xyz
'x, y, z'
'-x+1/2, y+1/2, -z+1/2'
'-x, -y, -z'
'x-1/2, -y-1/2, z-1/2'

_cell_length_a                   17.5676(2)
_cell_length_b                   11.28947(11)
_cell_length_c                   20.1652(3)
_cell_angle_alpha                90
_cell_angle_beta                 112.3623(14)
_cell_angle_gamma                90
_cell_volume                     3698.58(8)
_cell_formula_units_Z            4
_cell_measurement_reflns_used    30414
_cell_measurement_temperature    173.00(10)
_cell_measurement_theta_max      28.8230
_cell_measurement_theta_min      1.9360
_shelx_estimated_absorpt_T_max   0.961
_shelx_estimated_absorpt_T_min   0.758
_exptl_absorpt_coefficient_mu    0.639
_exptl_absorpt_correction_T_max  1.000
_exptl_absorpt_correction_T_min  0.562
_exptl_absorpt_correction_type   gaussian
_exptl_absorpt_process_details   
;
CrysAlisPro 1.171.42.73a (Rigaku Oxford Diffraction, 2022)
Numerical absorption correction based on gaussian integration over
a multifaceted crystal model
Empirical absorption correction using spherical harmonics,
implemented in SCALE3 ABSPACK scaling algorithm.
;
_exptl_absorpt_special_details   ?
_exptl_crystal_colour            green
_exptl_crystal_colour_primary    green
_exptl_crystal_density_diffrn    1.185
_exptl_crystal_density_meas      ?
_exptl_crystal_density_method    ?
_exptl_crystal_description       plate
_exptl_crystal_F_000             1412
loop_
_exptl_crystal_face_index_h
_exptl_crystal_face_index_k
_exptl_crystal_face_index_l
_exptl_crystal_face_perp_dist
-1 -1 0 0.1817
1 1 -1 0.1975
-1 -1 1 0.1859
-1 0 1 0.1148
1 0 -1 0.1009
0 -1 1 0.2169
0 1 -1 0.1850
-1 1 0 0.1610
1 -1 0 0.2493
1 -1 1 0.1982
0 0 1 0.0297
0 0 -1 0.0329
1 0 1 0.0612
-1 0 -1 0.0804
-6 13 17 0.1436
4 11 17 0.1275
1 0 0 0.0921
1 1 1 0.1456
0 1 1 0.1559
-1 0 0 0.1154
-1 -1 -1 0.1591
0 -1 -1 0.2269

_exptl_crystal_size_max          0.459
_exptl_crystal_size_mid          0.233
_exptl_crystal_size_min          0.063
loop_
_exptl_oxdiff_crystal_face_indexfrac_h
_exptl_oxdiff_crystal_face_indexfrac_k
_exptl_oxdiff_crystal_face_indexfrac_l
_exptl_oxdiff_crystal_face_x
_exptl_oxdiff_crystal_face_y
_exptl_oxdiff_crystal_face_z
-0.9989 -0.9989 -0.0002 0.0069 -0.0744 -0.0160
0.9989 0.9987 -0.9983 -0.0431 0.0634 0.0120
-0.9989 -0.9987 0.9983 0.0431 -0.0634 -0.0120
-0.9987 0.0001 0.9986 0.0255 -0.0214 0.0312
0.9987 -0.0001 -0.9986 -0.0255 0.0214 -0.0312
-0.0001 -0.9987 0.9981 0.0537 -0.0310 -0.0391
0.0001 0.9987 -0.9981 -0.0537 0.0310 0.0391
-0.9987 0.9988 0.0005 -0.0282 0.0096 0.0704
0.9987 -0.9988 -0.0005 0.0282 -0.0096 -0.0704
0.9987 -0.9987 0.9979 0.0644 0.0014 -0.0663
0.0001 0.0001 0.9984 0.0361 0.0110 0.0041
-0.0001 -0.0001 -0.9984 -0.0361 -0.0110 -0.0041
0.9989 0.0001 0.9983 0.0468 0.0434 -0.0231
-0.9989 -0.0001 -0.9983 -0.0468 -0.0434 0.0231
-6.3027 12.7899 16.9045 0.3192 0.5188 0.7930
3.5640 10.9198 17.1970 0.4680 0.7635 0.4450
0.9988 0.0000 -0.0002 0.0106 0.0324 -0.0272
0.9990 0.9990 0.9986 0.0292 0.0854 0.0201
0.0002 0.9989 0.9988 0.0185 0.0530 0.0472
-0.9988 -0.0000 0.0002 -0.0106 -0.0324 0.0272
-0.9990 -0.9990 -0.9986 -0.0292 -0.0854 -0.0201
-0.0002 -0.9989 -0.9988 -0.0185 -0.0530 -0.0472

_exptl_transmission_factor_max   ?
_exptl_transmission_factor_min   ?
_diffrn_reflns_av_R_equivalents  0.0505
_diffrn_reflns_av_unetI/netI     0.0263
_diffrn_reflns_Laue_measured_fraction_full 0.999
_diffrn_reflns_Laue_measured_fraction_max 0.999
_diffrn_reflns_limit_h_max       25
_diffrn_reflns_limit_h_min       -25
_diffrn_reflns_limit_k_max       16
_diffrn_reflns_limit_k_min       -16
_diffrn_reflns_limit_l_max       28
_diffrn_reflns_limit_l_min       -28
_diffrn_reflns_number            110235
_diffrn_reflns_point_group_measured_fraction_full 0.999
_diffrn_reflns_point_group_measured_fraction_max 0.999
_diffrn_reflns_theta_full        25.242
_diffrn_reflns_theta_max         30.751
_diffrn_reflns_theta_min         1.951
_diffrn_ambient_environment      N~2~
_diffrn_ambient_temperature      173.00(10)
_diffrn_detector                 'CCD plate'
_diffrn_detector_area_resol_mean 16.0965
_diffrn_detector_type            Eos
_diffrn_measured_fraction_theta_full 0.999
_diffrn_measured_fraction_theta_max 0.999
_diffrn_measurement_details      
;
List of Runs (angles in degrees, time in seconds):

  # Type    Start    End  Width  t~exp~   \w     \q     \k     \f   Frames
#--------------------------------------------------------------------------
  1  \w    -44.00  42.00   1.00    5.00    --    0.31  77.00-150.00   86
  2  \w    -96.00 -39.00   1.00    5.00    --    0.31-178.00-150.00   57
  3  \w    -96.00 -37.00   1.00    5.00    --    0.31 178.00-150.00   59
  4  \w    -42.00   9.00   1.00   60.00    --  -35.55 -77.00  90.00   51
  5  \w    -42.00   9.00   1.00   60.00    --  -35.55 -77.00 150.00   51
  6  \w   -112.00   3.00   1.00   60.00    --  -35.55 -57.00-120.00  115
  7  \w   -104.00  -2.00   1.00   60.00    --  -35.55 121.00-121.00  102
  8  \w    -80.00  42.00   1.00   60.00    --  -35.55  77.00-180.00  122
  9  \w    -42.00   9.00   1.00   60.00    --  -35.55 -77.00   0.00   51
 10  \w     -2.00 113.00   1.00   60.00    --   36.17  57.00  30.00  115
 11  \w     -8.00  42.00   1.00   60.00    --   36.17  77.00  90.00   50
 12  \w     -8.00  42.00   1.00   60.00    --   36.17  77.00-120.00   50
 13  \w    -35.00  -7.00   1.00   60.00    --   36.17 126.00-130.04   28
 14  \w    -15.00  92.00   1.00   60.00    --   36.17 -99.00  30.00  107
 15  \w    -76.00  39.00   1.00    5.00    --    0.31 -57.00  60.00  115
 16  \w    -42.00  45.00   1.00    5.00    --    0.31 -77.00 -90.00   87
 17  \w   -124.00  51.00   1.00   60.00    --  -35.55 -19.00  60.00  175
 18  \w    -74.00  41.00   1.00   60.00    --  -35.55  57.00 -30.00  115
 19  \w    -95.00  48.00   1.00   60.00    --  -35.55  38.00 150.00  143
 20  \w    -34.00  -6.00   1.00   60.00    --   36.17 125.00 -34.93   28
 21  \w    -23.00 119.00   1.00   60.00    --   36.17  38.00 -30.00  142
 22  \w    -15.00  10.00   1.00   60.00    --   36.17 -99.00-120.00   25
;
_diffrn_measurement_device       'four-circle diffractometer'
_diffrn_measurement_device_type  'SuperNova, Single source at offset/far, Eos'
_diffrn_measurement_method       '\w scans'
_diffrn_orient_matrix_type       
'CrysAlisPro convention (1999,Acta A55,543-557)'
_diffrn_orient_matrix_UB_11      0.0106655000
_diffrn_orient_matrix_UB_12      -0.0176216000
_diffrn_orient_matrix_UB_13      0.0361941000
_diffrn_orient_matrix_UB_21      0.0324391000
_diffrn_orient_matrix_UB_22      0.0420344000
_diffrn_orient_matrix_UB_23      0.0109829000
_diffrn_orient_matrix_UB_31      -0.0271982000
_diffrn_orient_matrix_UB_32      0.0432388000
_diffrn_orient_matrix_UB_33      0.0040579000
_diffrn_radiation_monochromator  mirror
_diffrn_radiation_probe          x-ray
_diffrn_radiation_type           'Mo K\a'
_diffrn_radiation_wavelength     0.71073
_diffrn_source                   'micro-focus sealed X-ray tube'
_diffrn_source_type              'SuperNova (Mo) X-ray Source'
_reflns_Friedel_coverage         0.000
_reflns_Friedel_fraction_full    .
_reflns_Friedel_fraction_max     .
_reflns_number_gt                8471
_reflns_number_total             11548
_reflns_special_details          
;
 Reflections were merged by SHELXL according to the crystal
 class for the calculation of statistics and refinement.
 
 _reflns_Friedel_fraction is defined as the number of unique
 Friedel pairs measured divided by the number that would be
 possible theoretically, ignoring centric projections and
 systematic absences.
;
_reflns_threshold_expression     'I > 2\s(I)'
_computing_cell_refinement       'CrysAlisPro 1.171.42.73a (Rigaku OD, 2022)'
_computing_data_collection       'CrysAlisPro 1.171.42.73a (Rigaku OD, 2022)'
_computing_data_reduction        'CrysAlisPro 1.171.42.73a (Rigaku OD, 2022)'
_computing_molecular_graphics    'Olex2 1.5 (Dolomanov et al., 2009)'
_computing_publication_material  'Olex2 1.5 (Dolomanov et al., 2009)'
_computing_structure_refinement  'SHELXL 2018/3 (Sheldrick, 2015)'
_computing_structure_solution    'SHELXT 2018/2 (Sheldrick, 2018)'
_refine_diff_density_max         0.292
_refine_diff_density_min         -0.275
_refine_diff_density_rms         0.046
_refine_ls_extinction_coef       .
_refine_ls_extinction_method     none
_refine_ls_goodness_of_fit_ref   1.032
_refine_ls_hydrogen_treatment    constr
_refine_ls_matrix_type           full
_refine_ls_number_parameters     512
_refine_ls_number_reflns         11548
_refine_ls_number_restraints     52
_refine_ls_R_factor_all          0.0617
_refine_ls_R_factor_gt           0.0402
_refine_ls_restrained_S_all      1.036
_refine_ls_shift/su_max          0.002
_refine_ls_shift/su_mean         0.000
_refine_ls_structure_factor_coef Fsqd
_refine_ls_weighting_details     
'w=1/[\s^2^(Fo^2^)+(0.0441P)^2^+1.1427P] where P=(Fo^2^+2Fc^2^)/3'
_refine_ls_weighting_scheme      calc
_refine_ls_wR_factor_gt          0.0973
_refine_ls_wR_factor_ref         0.1078
_refine_special_details          ?
_olex2_refinement_description    
;
1. Fixed Uiso
 At 1.2 times of:
  All C(H) groups, All C(H,H) groups, All C(H,H,H,H) groups
 At 1.5 times of:
  All C(H,H,H) groups
2. Restrained distances
 N1A-Co1 \\sim N1-Co1
 with sigma of 0.002
 Si3-C8A \\sim Si3-C8 \\sim Si3-C7A \\sim Si3-C7 \\sim Si3-C9A \\sim Si3-C9
 with sigma of 0.002
3. Uiso/Uaniso restraints and constraints
Uanis(C22) \\sim Ueq, Uanis(C21) \\sim Ueq: with sigma of 0.01 and sigma for
terminal atoms of 0.02
Uanis(C8) \\sim Ueq: with sigma of 0.01 and sigma for terminal atoms of 0.01
Uanis(C5A) \\sim Ueq, Uanis(C6A) \\sim Ueq, Uanis(C4A) \\sim Ueq: with sigma of
0.01 and sigma for terminal atoms of 0.02
4. Others
 Sof(C6A)=Sof(H6AA)=Sof(H6AB)=Sof(H6AC)=Sof(C5A)=Sof(H5AA)=Sof(H5AB)=Sof(H5AC)=
 Sof(Si2A)=Sof(C4A)=Sof(H4AA)=Sof(H4AB)=Sof(H4AC)=Sof(N1A)=Sof(Si1A)=Sof(C1A)=
 Sof(H1AA)=Sof(H1AB)=Sof(H1AC)=Sof(C2A)=Sof(H2AA)=Sof(H2AB)=Sof(H2AC)=Sof(C3A)=
 Sof(H3AA)=Sof(H3AB)=Sof(H3AC)=1-FVAR(1)
 Sof(Si1)=Sof(Si2)=Sof(N1)=Sof(C1)=Sof(H1A)=Sof(H1B)=Sof(H1C)=Sof(C6)=Sof(H6A)=
 Sof(H6B)=Sof(H6C)=Sof(C5)=Sof(H5A)=Sof(H5B)=Sof(H5C)=Sof(C2)=Sof(H2A)=Sof(H2B)=
 Sof(H2C)=Sof(C3)=Sof(H3A)=Sof(H3B)=Sof(H3C)=Sof(C4)=Sof(H4A)=Sof(H4B)=Sof(H4C)=
 FVAR(1)
 Sof(C20A)=Sof(H20C)=Sof(H20D)=Sof(C21A)=Sof(H21C)=Sof(H21D)=Sof(C22A)=
 Sof(H22C)=Sof(H22D)=Sof(C19A)=Sof(H19C)=Sof(H19D)=1-FVAR(2)
 Sof(C19)=Sof(H19A)=Sof(H19B)=Sof(C21)=Sof(H21A)=Sof(H21B)=Sof(C20)=Sof(H20A)=
 Sof(H20B)=Sof(C22)=Sof(H22A)=Sof(H22B)=FVAR(2)
 Sof(H25C)=Sof(H25D)=Sof(C26A)=Sof(H26C)=Sof(H26D)=1-FVAR(3)
 Sof(H25A)=Sof(H25B)=Sof(C26)=Sof(H26A)=Sof(H26B)=FVAR(3)
 Sof(C8A)=Sof(H8AA)=Sof(H8AB)=Sof(H8AC)=Sof(C9A)=Sof(H9AA)=Sof(H9AB)=Sof(H9AC)=
 Sof(C7A)=Sof(H7AA)=Sof(H7AB)=Sof(H7AC)=1-FVAR(4)
 Sof(C9)=Sof(H9A)=Sof(H9B)=Sof(H9C)=Sof(C7)=Sof(H7A)=Sof(H7B)=Sof(H7C)=Sof(C8)=
 Sof(H8C)=Sof(H8A)=Sof(H8B)=FVAR(4)
5.a Secondary CH2 refined with riding coordinates:
 C19(H19A,H19B), C25(H25A,H25B), C25(H25C,H25D), C23(H23A,H23B), C24(H24A,
 H24B), C21(H21A,H21B), C20(H20A,H20B), C22(H22A,H22B), C26(H26A,H26B),
 C20A(H20C,H20D), C21A(H21C,H21D), C22A(H22C,H22D), C19A(H19C,H19D), C26A(H26C,
 H26D)
5.b Me refined with riding coordinates:
 C10(H10A,H10B,H10C), C9(H9A,H9B,H9C), C7(H7A,H7B,H7C), C8(H8C,H8A,H8B),
 C2A(H2AA,H2AB,H2AC), C3A(H3AA,H3AB,H3AC), C8A(H8AA,H8AB,H8AC), C9A(H9AA,H9AB,
 H9AC), C7A(H7AA,H7AB,H7AC)
5.c Aromatic/amide H refined with riding coordinates:
 C18(H18), C16(H16), C15(H15)
5.d Idealised Me refined as rotating group:
 C11(H11A,H11B,H11C), C12(H12A,H12B,H12C), C1(H1A,H1B,H1C), C6(H6A,H6B,H6C),
 C5(H5A,H5B,H5C), C2(H2A,H2B,H2C), C3(H3A,H3B,H3C), C4(H4A,H4B,H4C), C6A(H6AA,
 H6AB,H6AC), C5A(H5AA,H5AB,H5AC), C4A(H4AA,H4AB,H4AC), C1A(H1AA,H1AB,H1AC)
;
_atom_sites_solution_hydrogens   geom
_atom_sites_solution_primary     dual
_atom_sites_solution_secondary   ?
loop_
_atom_site_label
_atom_site_type_symbol
_atom_site_fract_x
_atom_site_fract_y
_atom_site_fract_z
_atom_site_U_iso_or_equiv
_atom_site_adp_type
_atom_site_occupancy
_atom_site_site_symmetry_order
_atom_site_calc_flag
_atom_site_refinement_flags_posn
_atom_site_refinement_flags_adp
_atom_site_refinement_flags_occupancy
_atom_site_disorder_assembly
_atom_site_disorder_group
Co1 Co 0.75455(2) 0.12498(2) 0.51095(2) 0.03423(6) Uani 1 1 d D . . . .
Si4 Si 0.90269(3) 0.23927(5) 0.49010(3) 0.04513(12) Uani 1 1 d . . . . .
Si3 Si 0.83490(3) 0.36607(5) 0.58766(3) 0.04685(12) Uani 1 1 d D . . . .
Si1 Si 0.6784(2) 0.0348(4) 0.6159(2) 0.0525(5) Uani 0.813(5) 1 d . . P A 1
Si2 Si 0.83224(12) -0.08689(12) 0.61259(7) 0.0556(3) Uani 0.813(5) 1 d . . P A
1
Na06 Na 0.71667(5) 0.37274(6) 0.41918(4) 0.05101(18) Uani 1 1 d . . . . .
F2 F 0.69513(8) 0.22307(10) 0.34023(6) 0.0616(3) Uani 1 1 d . . . . .
N2 N 0.82457(8) 0.26693(12) 0.51972(7) 0.0368(3) Uani 1 1 d . . . . .
F1 F 0.53784(9) -0.18630(12) 0.34822(8) 0.0808(4) Uani 1 1 d . . . . .
O1 O 0.72659(9) 0.53189(14) 0.35301(8) 0.0652(4) Uani 1 1 d . . . . .
N1 N 0.7595(3) 0.0192(5) 0.5882(3) 0.0386(8) Uani 0.813(5) 1 d D . P A 1
O2 O 0.58271(9) 0.41710(14) 0.39618(11) 0.0768(5) Uani 1 1 d . . . . .
C13 C 0.67310(10) 0.07107(15) 0.41224(9) 0.0398(3) Uani 1 1 d . . . . .
C18 C 0.62973(11) -0.03516(16) 0.41003(10) 0.0472(4) Uani 1 1 d . . . . .
H18 H 0.637302 -0.074914 0.453613 0.057 Uiso 1 1 calc R U . . .
C14 C 0.65586(11) 0.11715(16) 0.34523(10) 0.0450(4) Uani 1 1 d . . . . .
C17 C 0.57700(12) -0.08224(18) 0.34655(12) 0.0544(5) Uani 1 1 d . . . . .
C16 C 0.56233(13) -0.0320(2) 0.28136(12) 0.0609(5) Uani 1 1 d . . . . .
H16 H 0.525590 -0.067204 0.238285 0.073 Uiso 1 1 calc R U . . .
C15 C 0.60327(14) 0.0726(2) 0.28059(11) 0.0595(5) Uani 1 1 d . . . . .
H15 H 0.595262 0.112180 0.236863 0.071 Uiso 1 1 calc R U . . .
C10 C 0.88975(13) 0.09126(18) 0.44611(12) 0.0557(5) Uani 1 1 d . . . . .
H10A H 0.934879 0.077609 0.429742 0.083 Uiso 1 1 calc R U . . .
H10B H 0.890427 0.029578 0.480525 0.083 Uiso 1 1 calc R U . . .
H10C H 0.837137 0.088805 0.404936 0.083 Uiso 1 1 calc R U . . .
C11 C 0.90419(15) 0.3499(2) 0.42139(14) 0.0670(6) Uani 1 1 d . . . . .
H11A H 0.851356 0.347972 0.380451 0.101 Uiso 1 1 calc R U . . .
H11B H 0.948634 0.330198 0.405164 0.101 Uiso 1 1 calc R U . . .
H11C H 0.913363 0.429285 0.442599 0.101 Uiso 1 1 calc R U . . .
C9 C 0.9077(4) 0.4894(6) 0.5910(7) 0.0511(15) Uani 0.670(16) 1 d D . P B 1
H9A H 0.911875 0.543584 0.630217 0.077 Uiso 0.670(16) 1 calc R U P B 1
H9B H 0.962175 0.456425 0.599193 0.077 Uiso 0.670(16) 1 calc R U P B 1
H9C H 0.887233 0.532578 0.545458 0.077 Uiso 0.670(16) 1 calc R U P B 1
C19 C 0.5168(9) 0.3352(12) 0.3864(9) 0.094(5) Uani 0.415(17) 1 d . . P C 1
H19A H 0.497145 0.300445 0.337654 0.113 Uiso 0.415(17) 1 calc R U P C 1
H19B H 0.535360 0.270333 0.421969 0.113 Uiso 0.415(17) 1 calc R U P C 1
C25 C 0.74136(18) 0.7262(2) 0.31802(16) 0.0807(7) Uani 1 1 d . . . . .
H25A H 0.790411 0.724423 0.305165 0.097 Uiso 0.532(14) 1 calc R U P D 1
H25B H 0.728973 0.809392 0.325875 0.097 Uiso 0.532(14) 1 calc R U P D 1
H25C H 0.723422 0.785026 0.345509 0.097 Uiso 0.468(14) 1 calc R U P D 2
H25D H 0.777086 0.765861 0.296851 0.097 Uiso 0.468(14) 1 calc R U P D 2
C12 C 1.00888(12) 0.2425(3) 0.56260(15) 0.0807(8) Uani 1 1 d . . . . .
H12A H 1.023832 0.324402 0.578249 0.121 Uiso 1 1 calc R U . . .
H12B H 1.048516 0.210096 0.543916 0.121 Uiso 1 1 calc R U . . .
H12C H 1.009572 0.194684 0.603391 0.121 Uiso 1 1 calc R U . . .
C23 C 0.6819(2) 0.5387(3) 0.27752(14) 0.0892(8) Uani 1 1 d . . . . .
H23A H 0.628404 0.497153 0.263695 0.107 Uiso 1 1 calc R U . . .
H23B H 0.713650 0.502677 0.251343 0.107 Uiso 1 1 calc R U . . .
C1 C 0.6139(4) -0.1029(5) 0.6078(4) 0.099(2) Uani 0.813(5) 1 d . . P A 1
H1A H 0.601199 -0.139003 0.560615 0.148 Uiso 0.813(5) 1 calc R U P A 1
H1B H 0.562633 -0.081453 0.613366 0.148 Uiso 0.813(5) 1 calc R U P A 1
H1C H 0.644651 -0.159496 0.645310 0.148 Uiso 0.813(5) 1 calc R U P A 1
C6 C 0.9384(2) -0.0215(4) 0.6478(2) 0.0742(10) Uani 0.813(5) 1 d . . P A 1
H6A H 0.945102 0.029615 0.611055 0.111 Uiso 0.813(5) 1 calc R U P A 1
H6B H 0.979288 -0.085264 0.659846 0.111 Uiso 0.813(5) 1 calc R U P A 1
H6C H 0.946356 0.025449 0.690792 0.111 Uiso 0.813(5) 1 calc R U P A 1
C7 C 0.8707(7) 0.3004(10) 0.6798(3) 0.077(2) Uani 0.670(16) 1 d D . P B 1
H7A H 0.874769 0.362886 0.714766 0.115 Uiso 0.670(16) 1 calc R U P B 1
H7B H 0.831271 0.240235 0.681507 0.115 Uiso 0.670(16) 1 calc R U P B 1
H7C H 0.924829 0.263756 0.691466 0.115 Uiso 0.670(16) 1 calc R U P B 1
C24 C 0.6691(2) 0.6684(3) 0.26140(14) 0.0939(9) Uani 1 1 d . . . . .
H24A H 0.668007 0.686083 0.212967 0.113 Uiso 1 1 calc R U . . .
H24B H 0.616832 0.695592 0.264236 0.113 Uiso 1 1 calc R U . . .
C5 C 0.8229(2) -0.1834(3) 0.53465(18) 0.0835(11) Uani 0.813(5) 1 d . . P A 1
H5A H 0.771448 -0.228553 0.519989 0.125 Uiso 0.813(5) 1 calc R U P A 1
H5B H 0.869592 -0.238237 0.548464 0.125 Uiso 0.813(5) 1 calc R U P A 1
H5C H 0.822686 -0.134046 0.494609 0.125 Uiso 0.813(5) 1 calc R U P A 1
C8 C 0.7354(2) 0.4483(6) 0.5663(4) 0.0729(18) Uani 0.670(16) 1 d D U P B 1
H8C H 0.741107 0.504710 0.604790 0.109 Uiso 0.670(16) 1 calc R U P B 1
H8A H 0.721834 0.491190 0.520943 0.109 Uiso 0.670(16) 1 calc R U P B 1
H8B H 0.691344 0.391862 0.561851 0.109 Uiso 0.670(16) 1 calc R U P B 1
C2 C 0.6001(3) 0.1461(4) 0.5536(3) 0.0904(14) Uani 0.813(5) 1 d . . P A 1
H2A H 0.628706 0.218879 0.550183 0.136 Uiso 0.813(5) 1 calc R U P A 1
H2B H 0.558334 0.164602 0.573338 0.136 Uiso 0.813(5) 1 calc R U P A 1
H2C H 0.573420 0.111149 0.505847 0.136 Uiso 0.813(5) 1 calc R U P A 1
C21 C 0.4791(10) 0.5335(13) 0.4029(8) 0.090(4) Uani 0.415(17) 1 d . U P C 1
H21A H 0.448642 0.576394 0.357695 0.108 Uiso 0.415(17) 1 calc R U P C 1
H21B H 0.467792 0.571788 0.442313 0.108 Uiso 0.415(17) 1 calc R U P C 1
C20 C 0.5624(9) 0.5335(14) 0.4172(9) 0.092(5) Uani 0.415(17) 1 d . . P C 1
H20A H 0.594022 0.547461 0.468956 0.110 Uiso 0.415(17) 1 calc R U P C 1
H20B H 0.576066 0.596847 0.389655 0.110 Uiso 0.415(17) 1 calc R U P C 1
C22 C 0.4536(8) 0.4014(10) 0.3960(10) 0.087(3) Uani 0.415(17) 1 d . U P C 1
H22A H 0.445918 0.374882 0.439875 0.105 Uiso 0.415(17) 1 calc R U P C 1
H22B H 0.401048 0.390098 0.354521 0.105 Uiso 0.415(17) 1 calc R U P C 1
C3 C 0.7116(4) 0.0688(5) 0.7129(3) 0.0952(18) Uani 0.813(5) 1 d . . P A 1
H3A H 0.745509 0.003676 0.741023 0.143 Uiso 0.813(5) 1 calc R U P A 1
H3B H 0.662986 0.078344 0.725082 0.143 Uiso 0.813(5) 1 calc R U P A 1
H3C H 0.743702 0.142236 0.723735 0.143 Uiso 0.813(5) 1 calc R U P A 1
C26 C 0.7539(5) 0.6522(6) 0.3824(4) 0.068(2) Uani 0.532(14) 1 d . . P D 1
H26A H 0.812599 0.651637 0.415142 0.082 Uiso 0.532(14) 1 calc R U P D 1
H26B H 0.720462 0.681981 0.408790 0.082 Uiso 0.532(14) 1 calc R U P D 1
C4 C 0.8283(3) -0.1887(4) 0.6842(2) 0.0941(13) Uani 0.813(5) 1 d . . P A 1
H4A H 0.830149 -0.142195 0.725839 0.141 Uiso 0.813(5) 1 calc R U P A 1
H4B H 0.875463 -0.242733 0.698466 0.141 Uiso 0.813(5) 1 calc R U P A 1
H4C H 0.777119 -0.234669 0.665924 0.141 Uiso 0.813(5) 1 calc R U P A 1
C6A C 0.9105(16) -0.071(2) 0.6206(17) 0.127(9) Uani 0.187(5) 1 d . U P A 2
H6AA H 0.907035 -0.084861 0.571552 0.191 Uiso 0.187(5) 1 calc R U P A 2
H6AB H 0.948821 -0.127929 0.653104 0.191 Uiso 0.187(5) 1 calc R U P A 2
H6AC H 0.930197 0.009716 0.635322 0.191 Uiso 0.187(5) 1 calc R U P A 2
C5A C 0.7631(15) -0.2356(17) 0.5923(15) 0.153(10) Uani 0.187(5) 1 d . U P A 2
H5AA H 0.708568 -0.240843 0.594886 0.230 Uiso 0.187(5) 1 calc R U P A 2
H5AB H 0.798900 -0.297225 0.622549 0.230 Uiso 0.187(5) 1 calc R U P A 2
H5AC H 0.757835 -0.246725 0.542574 0.230 Uiso 0.187(5) 1 calc R U P A 2
Si2A Si 0.8077(5) -0.0897(7) 0.6240(6) 0.078(2) Uani 0.187(5) 1 d . . P A 2
C4A C 0.8322(19) -0.109(2) 0.7241(12) 0.144(9) Uani 0.187(5) 1 d . U P A 2
H4AA H 0.788357 -0.155200 0.730764 0.215 Uiso 0.187(5) 1 calc R U P A 2
H4AB H 0.836095 -0.031204 0.746529 0.215 Uiso 0.187(5) 1 calc R U P A 2
H4AC H 0.884693 -0.151005 0.746304 0.215 Uiso 0.187(5) 1 calc R U P A 2
N1A N 0.7391(12) 0.031(2) 0.5853(12) 0.036(3) Uani 0.187(5) 1 d D . P A 2
Si1A Si 0.6593(9) 0.0523(16) 0.6065(9) 0.056(3) Uani 0.187(5) 1 d . . P A 2
C1A C 0.6889(16) 0.127(2) 0.6978(11) 0.083(6) Uani 0.187(5) 1 d . . P A 2
H1AA H 0.736311 0.085746 0.732872 0.124 Uiso 0.187(5) 1 calc R U P A 2
H1AB H 0.642312 0.122820 0.713205 0.124 Uiso 0.187(5) 1 calc R U P A 2
H1AC H 0.703106 0.209732 0.694220 0.124 Uiso 0.187(5) 1 calc R U P A 2
C2A C 0.5985(17) -0.0767(19) 0.5840(16) 0.086(8) Uani 0.187(5) 1 d . . P A 2
H2AA H 0.633203 -0.146096 0.603886 0.128 Uiso 0.187(5) 1 calc R U P A 2
H2AB H 0.555653 -0.071783 0.603943 0.128 Uiso 0.187(5) 1 calc R U P A 2
H2AC H 0.572689 -0.084050 0.531726 0.128 Uiso 0.187(5) 1 calc R U P A 2
C3A C 0.6250(9) 0.1818(11) 0.5838(7) 0.044(3) Uani 0.187(5) 1 d . . P A 2
H3AA H 0.577063 0.194740 0.596514 0.066 Uiso 0.187(5) 1 calc R U P A 2
H3AB H 0.667878 0.239682 0.608959 0.066 Uiso 0.187(5) 1 calc R U P A 2
H3AC H 0.608809 0.191314 0.531934 0.066 Uiso 0.187(5) 1 calc R U P A 2
C20A C 0.5476(6) 0.5353(8) 0.3842(7) 0.080(3) Uani 0.585(17) 1 d . . P C 2
H20C H 0.576497 0.584599 0.427042 0.097 Uiso 0.585(17) 1 calc R U P C 2
H20D H 0.556449 0.571576 0.343033 0.097 Uiso 0.585(17) 1 calc R U P C 2
C21A C 0.4664(5) 0.5347(8) 0.3710(6) 0.090(3) Uani 0.585(17) 1 d . . P C 2
H21C H 0.436268 0.585640 0.329260 0.108 Uiso 0.585(17) 1 calc R U P C 2
H21D H 0.456381 0.564491 0.413125 0.108 Uiso 0.585(17) 1 calc R U P C 2
C22A C 0.4401(4) 0.4146(6) 0.3564(6) 0.079(2) Uani 0.585(17) 1 d . . P C 2
H22C H 0.398656 0.406552 0.306958 0.094 Uiso 0.585(17) 1 calc R U P C 2
H22D H 0.415543 0.386766 0.390408 0.094 Uiso 0.585(17) 1 calc R U P C 2
C19A C 0.5127(6) 0.3478(7) 0.3649(5) 0.0641(19) Uani 0.585(17) 1 d . . P C 2
H19C H 0.516038 0.277787 0.395449 0.077 Uiso 0.585(17) 1 calc R U P C 2
H19D H 0.509552 0.319461 0.317500 0.077 Uiso 0.585(17) 1 calc R U P C 2
C26A C 0.7855(6) 0.6223(6) 0.3652(4) 0.068(2) Uani 0.468(14) 1 d . . P D 2
H26C H 0.831666 0.594930 0.352318 0.081 Uiso 0.468(14) 1 calc R U P D 2
H26D H 0.807770 0.645815 0.416362 0.081 Uiso 0.468(14) 1 calc R U P D 2
C8A C 0.7342(3) 0.4037(11) 0.5945(6) 0.054(3) Uani 0.330(16) 1 d D . P B 2
H8AA H 0.743573 0.460126 0.633754 0.081 Uiso 0.330(16) 1 calc R U P B 2
H8AB H 0.697320 0.439264 0.549335 0.081 Uiso 0.330(16) 1 calc R U P B 2
H8AC H 0.709033 0.331503 0.603907 0.081 Uiso 0.330(16) 1 calc R U P B 2
C9A C 0.8888(9) 0.5074(10) 0.5832(15) 0.052(3) Uani 0.330(16) 1 d D . P B 2
H9AA H 0.892127 0.558522 0.623429 0.078 Uiso 0.330(16) 1 calc R U P B 2
H9AB H 0.944470 0.489396 0.585804 0.078 Uiso 0.330(16) 1 calc R U P B 2
H9AC H 0.858016 0.547996 0.537905 0.078 Uiso 0.330(16) 1 calc R U P B 2
C7A C 0.8921(10) 0.292(2) 0.6759(6) 0.059(3) Uani 0.330(16) 1 d D . P B 2
H7AA H 0.898358 0.347644 0.714981 0.089 Uiso 0.330(16) 1 calc R U P B 2
H7AB H 0.861292 0.222365 0.680624 0.089 Uiso 0.330(16) 1 calc R U P B 2
H7AC H 0.946594 0.267499 0.678294 0.089 Uiso 0.330(16) 1 calc R U P B 2

loop_
_atom_site_aniso_label
_atom_site_aniso_U_11
_atom_site_aniso_U_22
_atom_site_aniso_U_33
_atom_site_aniso_U_23
_atom_site_aniso_U_13
_atom_site_aniso_U_12
Co1 0.03352(11) 0.03315(11) 0.03701(11) 0.00030(8) 0.01453(8) -0.00015(8)
Si4 0.0317(2) 0.0524(3) 0.0549(3) -0.0048(2) 0.0205(2) -0.00313(19)
Si3 0.0413(3) 0.0501(3) 0.0495(3) -0.0141(2) 0.0178(2) -0.0090(2)
Si1 0.0600(13) 0.0521(7) 0.0571(12) -0.0009(6) 0.0355(11) -0.0096(8)
Si2 0.0727(10) 0.0450(5) 0.0525(5) 0.0148(3) 0.0276(5) 0.0183(6)
Na06 0.0467(4) 0.0463(4) 0.0576(4) 0.0083(3) 0.0170(3) 0.0025(3)
F2 0.0779(8) 0.0533(7) 0.0502(6) 0.0056(5) 0.0206(6) -0.0151(6)
N2 0.0299(6) 0.0399(7) 0.0419(7) -0.0028(6) 0.0151(5) -0.0033(5)
F1 0.0826(9) 0.0662(8) 0.0898(10) -0.0197(7) 0.0286(8) -0.0370(7)
O1 0.0592(8) 0.0649(9) 0.0624(9) 0.0160(7) 0.0129(7) -0.0104(7)
N1 0.042(2) 0.0367(18) 0.0410(15) 0.0037(9) 0.0201(17) 0.0045(14)
O2 0.0505(8) 0.0508(8) 0.1306(15) 0.0118(9) 0.0364(9) 0.0028(7)
C13 0.0345(8) 0.0412(9) 0.0440(9) -0.0028(7) 0.0154(7) 0.0005(6)
C18 0.0472(9) 0.0459(10) 0.0495(10) -0.0027(8) 0.0194(8) -0.0055(8)
C14 0.0440(9) 0.0417(9) 0.0468(9) -0.0012(7) 0.0145(7) -0.0009(7)
C17 0.0466(10) 0.0479(10) 0.0653(12) -0.0111(9) 0.0175(9) -0.0110(8)
C16 0.0497(11) 0.0626(13) 0.0550(12) -0.0128(10) 0.0027(9) -0.0042(9)
C15 0.0627(12) 0.0609(12) 0.0432(10) 0.0029(9) 0.0072(9) 0.0009(10)
C10 0.0518(11) 0.0561(11) 0.0681(13) -0.0040(10) 0.0329(10) 0.0068(9)
C11 0.0737(14) 0.0604(13) 0.0878(16) -0.0029(11) 0.0540(13) -0.0135(11)
C9 0.051(3) 0.040(2) 0.054(3) -0.002(2) 0.011(3) -0.002(2)
C19 0.042(4) 0.084(6) 0.135(11) 0.063(7) 0.010(5) -0.001(3)
C25 0.0943(19) 0.0637(15) 0.096(2) 0.0127(14) 0.0497(16) -0.0019(13)
C12 0.0342(10) 0.110(2) 0.0909(18) -0.0215(15) 0.0163(11) 0.0027(11)
C23 0.114(2) 0.0799(18) 0.0589(15) 0.0037(13) 0.0164(15) 0.0024(16)
C1 0.110(4) 0.093(4) 0.096(4) 0.004(3) 0.042(3) -0.054(3)
C6 0.059(2) 0.085(3) 0.072(2) 0.0171(18) 0.0191(16) 0.0261(19)
C7 0.118(6) 0.073(3) 0.058(3) -0.018(2) 0.055(3) -0.034(4)
C24 0.133(3) 0.0842(19) 0.0558(14) 0.0176(13) 0.0268(16) 0.0091(18)
C5 0.122(3) 0.0530(17) 0.083(2) 0.0051(15) 0.047(2) 0.0351(18)
C8 0.058(2) 0.085(3) 0.087(4) -0.038(3) 0.040(2) -0.0102(19)
C2 0.081(3) 0.094(3) 0.123(4) -0.001(3) 0.069(3) 0.011(2)
C21 0.101(7) 0.078(5) 0.107(7) -0.027(6) 0.057(6) -0.009(5)
C20 0.056(5) 0.072(6) 0.127(10) -0.025(7) 0.011(6) 0.013(4)
C22 0.073(5) 0.084(5) 0.126(8) -0.010(6) 0.060(6) -0.005(4)
C3 0.107(4) 0.125(5) 0.079(3) -0.022(3) 0.065(3) -0.015(3)
C26 0.058(3) 0.072(3) 0.069(3) 0.006(3) 0.016(2) -0.014(3)
C4 0.127(3) 0.077(2) 0.084(3) 0.041(2) 0.048(2) 0.027(2)
C6A 0.104(15) 0.122(15) 0.169(18) 0.049(13) 0.067(13) 0.014(11)
C5A 0.148(15) 0.081(11) 0.196(18) -0.015(11) 0.025(12) 0.051(11)
Si2A 0.057(3) 0.073(3) 0.104(5) 0.031(3) 0.028(3) 0.008(2)
C4A 0.160(16) 0.147(16) 0.096(12) 0.036(12) 0.018(11) 0.036(14)
N1A 0.026(7) 0.029(5) 0.048(6) 0.012(4) 0.010(5) 0.018(5)
Si1A 0.058(6) 0.066(7) 0.047(3) -0.013(4) 0.024(4) -0.021(4)
C1A 0.089(13) 0.104(16) 0.056(10) -0.038(11) 0.027(9) -0.017(11)
C2A 0.112(16) 0.045(8) 0.15(2) 0.028(10) 0.106(18) 0.009(8)
C3A 0.047(6) 0.035(6) 0.059(7) 0.002(5) 0.030(6) 0.007(4)
C20A 0.053(4) 0.044(3) 0.140(8) 0.010(4) 0.033(5) 0.001(2)
C21A 0.064(3) 0.068(3) 0.112(6) -0.010(4) 0.006(4) 0.022(3)
C22A 0.045(2) 0.077(3) 0.106(5) -0.003(4) 0.020(3) 0.000(2)
C19A 0.057(3) 0.041(3) 0.079(4) 0.000(3) 0.009(3) 0.003(2)
C26A 0.071(4) 0.061(3) 0.072(4) -0.001(3) 0.028(3) -0.017(3)
C8A 0.053(4) 0.066(5) 0.054(5) -0.015(4) 0.033(3) -0.005(3)
C9A 0.055(6) 0.030(4) 0.058(6) 0.002(4) 0.009(6) 0.004(4)
C7A 0.081(7) 0.070(6) 0.036(4) -0.009(4) 0.032(4) -0.021(5)

_geom_special_details            
;
 All esds (except the esd in the dihedral angle between two l.s. planes)
 are estimated using the full covariance matrix.  The cell esds are taken
 into account individually in the estimation of esds in distances, angles
 and torsion angles; correlations between esds in cell parameters are only
 used when they are defined by crystal symmetry.  An approximate (isotropic)
 treatment of cell esds is used for estimating esds involving l.s. planes.
;
loop_
_geom_bond_atom_site_label_1
_geom_bond_atom_site_label_2
_geom_bond_distance
_geom_bond_site_symmetry_2
_geom_bond_publ_flag
Co1 Na06 3.2794(7) . ?
Co1 N2 1.9867(13) . ?
Co1 N1 1.9381(17) . ?
Co1 C13 2.0526(17) . ?
Co1 N1A 1.938(2) . ?
Si4 Na06 3.3821(9) . ?
Si4 N2 1.7207(13) . ?
Si4 C10 1.865(2) . ?
Si4 C11 1.873(2) . ?
Si4 C12 1.882(2) . ?
Si3 Na06 3.2393(9) . ?
Si3 N2 1.7243(14) . ?
Si3 C9 1.874(2) . ?
Si3 C7 1.874(2) . ?
Si3 C8 1.879(2) . ?
Si3 C8A 1.875(2) . ?
Si3 C9A 1.875(2) . ?
Si3 C7A 1.875(2) . ?
Si1 N1 1.725(5) . ?
Si1 C1 1.894(7) . ?
Si1 C2 1.932(6) . ?
Si1 C3 1.855(7) . ?
Si2 N1 1.683(4) . ?
Si2 C6 1.877(4) . ?
Si2 C5 1.867(3) . ?
Si2 C4 1.868(3) . ?
Na06 F2 2.2526(14) . ?
Na06 N2 2.4913(15) . ?
Na06 O1 2.2839(16) . ?
Na06 O2 2.2746(17) . ?
Na06 C8 2.981(7) . ?
F2 C14 1.403(2) . ?
F1 C17 1.368(2) . ?
O1 C23 1.425(3) . ?
O1 C26 1.487(7) . ?
O1 C26A 1.407(6) . ?
O2 C19 1.435(15) . ?
O2 C20 1.466(16) . ?
O2 C20A 1.451(10) . ?
O2 C19A 1.390(9) . ?
C13 C18 1.412(2) . ?
C13 C14 1.370(2) . ?
C18 H18 0.9500 . ?
C18 C17 1.370(3) . ?
C14 C15 1.375(3) . ?
C17 C16 1.363(3) . ?
C16 H16 0.9500 . ?
C16 C15 1.386(3) . ?
C15 H15 0.9500 . ?
C10 H10A 0.9800 . ?
C10 H10B 0.9800 . ?
C10 H10C 0.9800 . ?
C11 H11A 0.9800 . ?
C11 H11B 0.9800 . ?
C11 H11C 0.9800 . ?
C9 H9A 0.9800 . ?
C9 H9B 0.9800 . ?
C9 H9C 0.9800 . ?
C19 H19A 0.9900 . ?
C19 H19B 0.9900 . ?
C19 C22 1.412(19) . ?
C25 H25A 0.9900 . ?
C25 H25B 0.9900 . ?
C25 H25C 0.9900 . ?
C25 H25D 0.9900 . ?
C25 C24 1.497(4) . ?
C25 C26 1.488(6) . ?
C25 C26A 1.524(8) . ?
C12 H12A 0.9800 . ?
C12 H12B 0.9800 . ?
C12 H12C 0.9800 . ?
C23 H23A 0.9900 . ?
C23 H23B 0.9900 . ?
C23 C24 1.498(4) . ?
C1 H1A 0.9800 . ?
C1 H1B 0.9800 . ?
C1 H1C 0.9800 . ?
C6 H6A 0.9800 . ?
C6 H6B 0.9800 . ?
C6 H6C 0.9800 . ?
C7 H7A 0.9800 . ?
C7 H7B 0.9800 . ?
C7 H7C 0.9800 . ?
C24 H24A 0.9900 . ?
C24 H24B 0.9900 . ?
C5 H5A 0.9800 . ?
C5 H5B 0.9800 . ?
C5 H5C 0.9800 . ?
C8 H8C 0.9800 . ?
C8 H8A 0.9800 . ?
C8 H8B 0.9800 . ?
C2 H2A 0.9800 . ?
C2 H2B 0.9800 . ?
C2 H2C 0.9800 . ?
C21 H21A 0.9900 . ?
C21 H21B 0.9900 . ?
C21 C20 1.38(2) . ?
C21 C22 1.548(18) . ?
C20 H20A 0.9900 . ?
C20 H20B 0.9900 . ?
C22 H22A 0.9900 . ?
C22 H22B 0.9900 . ?
C3 H3A 0.9800 . ?
C3 H3B 0.9800 . ?
C3 H3C 0.9800 . ?
C26 H26A 0.9900 . ?
C26 H26B 0.9900 . ?
C4 H4A 0.9800 . ?
C4 H4B 0.9800 . ?
C4 H4C 0.9800 . ?
C6A H6AA 0.9800 . ?
C6A H6AB 0.9800 . ?
C6A H6AC 0.9800 . ?
C6A Si2A 1.85(2) . ?
C5A H5AA 0.9800 . ?
C5A H5AB 0.9800 . ?
C5A H5AC 0.9800 . ?
C5A Si2A 1.83(2) . ?
Si2A C4A 1.91(2) . ?
Si2A N1A 1.789(15) . ?
C4A H4AA 0.9800 . ?
C4A H4AB 0.9800 . ?
C4A H4AC 0.9800 . ?
N1A Si1A 1.63(2) . ?
Si1A C1A 1.91(3) . ?
Si1A C2A 1.76(3) . ?
Si1A C3A 1.58(2) . ?
C1A H1AA 0.9800 . ?
C1A H1AB 0.9800 . ?
C1A H1AC 0.9800 . ?
C2A H2AA 0.9800 . ?
C2A H2AB 0.9800 . ?
C2A H2AC 0.9800 . ?
C3A H3AA 0.9800 . ?
C3A H3AB 0.9800 . ?
C3A H3AC 0.9800 . ?
C20A H20C 0.9900 . ?
C20A H20D 0.9900 . ?
C20A C21A 1.347(14) . ?
C21A H21C 0.9900 . ?
C21A H21D 0.9900 . ?
C21A C22A 1.427(12) . ?
C22A H22C 0.9900 . ?
C22A H22D 0.9900 . ?
C22A C19A 1.434(11) . ?
C19A H19C 0.9900 . ?
C19A H19D 0.9900 . ?
C26A H26C 0.9900 . ?
C26A H26D 0.9900 . ?
C8A H8AA 0.9800 . ?
C8A H8AB 0.9800 . ?
C8A H8AC 0.9800 . ?
C9A H9AA 0.9800 . ?
C9A H9AB 0.9800 . ?
C9A H9AC 0.9800 . ?
C7A H7AA 0.9800 . ?
C7A H7AB 0.9800 . ?
C7A H7AC 0.9800 . ?

loop_
_geom_angle_atom_site_label_1
_geom_angle_atom_site_label_2
_geom_angle_atom_site_label_3
_geom_angle
_geom_angle_site_symmetry_1
_geom_angle_site_symmetry_3
_geom_angle_publ_flag
N2 Co1 Na06 49.31(4) . . ?
N2 Co1 C13 120.34(6) . . ?
N1 Co1 Na06 156.40(16) . . ?
N1 Co1 N2 126.1(2) . . ?
N1 Co1 C13 113.5(2) . . ?
C13 Co1 Na06 77.80(5) . . ?
N1A Co1 Na06 147.7(6) . . ?
N1A Co1 N2 129.6(9) . . ?
N1A Co1 C13 109.7(9) . . ?
N2 Si4 Na06 45.26(5) . . ?
N2 Si4 C10 111.02(8) . . ?
N2 Si4 C11 111.93(9) . . ?
N2 Si4 C12 114.36(9) . . ?
C10 Si4 Na06 105.95(7) . . ?
C10 Si4 C11 106.19(10) . . ?
C10 Si4 C12 106.99(11) . . ?
C11 Si4 Na06 70.94(8) . . ?
C11 Si4 C12 105.84(13) . . ?
C12 Si4 Na06 146.35(9) . . ?
N2 Si3 Na06 49.47(5) . . ?
N2 Si3 C9 112.0(4) . . ?
N2 Si3 C7 115.2(4) . . ?
N2 Si3 C8 109.31(16) . . ?
N2 Si3 C8A 112.9(3) . . ?
N2 Si3 C9A 114.6(10) . . ?
N2 Si3 C7A 108.7(7) . . ?
C9 Si3 Na06 100.2(4) . . ?
C9 Si3 C8 101.8(3) . . ?
C7 Si3 Na06 152.7(4) . . ?
C7 Si3 C9 106.9(5) . . ?
C7 Si3 C8 110.8(3) . . ?
C8 Si3 Na06 65.1(2) . . ?
C8A Si3 Na06 79.9(4) . . ?
C9A Si3 Na06 93.7(8) . . ?
C9A Si3 C8A 108.6(7) . . ?
C9A Si3 C7A 109.1(10) . . ?
C7A Si3 Na06 154.7(8) . . ?
C7A Si3 C8A 102.2(6) . . ?
N1 Si1 C1 115.4(4) . . ?
N1 Si1 C2 109.1(3) . . ?
N1 Si1 C3 113.3(3) . . ?
C1 Si1 C2 102.9(3) . . ?
C3 Si1 C1 101.4(4) . . ?
C3 Si1 C2 114.3(3) . . ?
N1 Si2 C6 111.4(2) . . ?
N1 Si2 C5 110.8(2) . . ?
N1 Si2 C4 114.61(16) . . ?
C5 Si2 C6 107.7(2) . . ?
C5 Si2 C4 105.9(2) . . ?
C4 Si2 C6 105.9(2) . . ?
Co1 Na06 Si4 54.926(15) . . ?
Si3 Na06 Co1 58.455(16) . . ?
Si3 Na06 Si4 54.216(17) . . ?
F2 Na06 Co1 72.69(3) . . ?
F2 Na06 Si4 80.80(4) . . ?
F2 Na06 Si3 126.30(4) . . ?
F2 Na06 N2 94.97(5) . . ?
F2 Na06 O1 101.94(6) . . ?
F2 Na06 O2 97.96(6) . . ?
F2 Na06 C8 147.45(18) . . ?
N2 Na06 Co1 37.21(3) . . ?
N2 Na06 Si4 29.38(3) . . ?
N2 Na06 Si3 31.74(3) . . ?
N2 Na06 C8 64.27(9) . . ?
O1 Na06 Co1 163.04(5) . . ?
O1 Na06 Si4 108.74(5) . . ?
O1 Na06 Si3 118.04(5) . . ?
O1 Na06 N2 130.47(6) . . ?
O1 Na06 C8 110.61(18) . . ?
O2 Na06 Co1 105.96(5) . . ?
O2 Na06 Si4 160.49(5) . . ?
O2 Na06 Si3 114.82(6) . . ?
O2 Na06 N2 132.80(7) . . ?
O2 Na06 O1 90.61(6) . . ?
O2 Na06 C8 81.60(8) . . ?
C8 Na06 Co1 76.16(16) . . ?
C8 Na06 Si4 89.06(5) . . ?
C8 Na06 Si3 34.84(5) . . ?
C14 F2 Na06 122.92(10) . . ?
Co1 N2 Na06 93.48(5) . . ?
Si4 N2 Co1 111.79(7) . . ?
Si4 N2 Si3 122.46(8) . . ?
Si4 N2 Na06 105.36(7) . . ?
Si3 N2 Co1 117.95(7) . . ?
Si3 N2 Na06 98.79(6) . . ?
C23 O1 Na06 122.19(15) . . ?
C23 O1 C26 109.9(3) . . ?
C26 O1 Na06 124.8(3) . . ?
C26A O1 Na06 133.1(3) . . ?
C26A O1 C23 102.6(3) . . ?
Si1 N1 Co1 114.0(2) . . ?
Si2 N1 Co1 118.03(18) . . ?
Si2 N1 Si1 127.35(18) . . ?
C19 O2 Na06 127.2(6) . . ?
C19 O2 C20 110.2(10) . . ?
C20 O2 Na06 119.0(6) . . ?
C20A O2 Na06 125.3(4) . . ?
C19A O2 Na06 129.6(3) . . ?
C19A O2 C20A 101.2(6) . . ?
C18 C13 Co1 116.81(13) . . ?
C14 C13 Co1 130.91(13) . . ?
C14 C13 C18 112.16(16) . . ?
C13 C18 H18 119.2 . . ?
C17 C18 C13 121.58(18) . . ?
C17 C18 H18 119.2 . . ?
C13 C14 F2 117.67(15) . . ?
C13 C14 C15 127.81(18) . . ?
C15 C14 F2 114.52(17) . . ?
F1 C17 C18 118.53(19) . . ?
C16 C17 F1 117.94(18) . . ?
C16 C17 C18 123.52(19) . . ?
C17 C16 H16 121.4 . . ?
C17 C16 C15 117.18(18) . . ?
C15 C16 H16 121.4 . . ?
C14 C15 C16 117.75(19) . . ?
C14 C15 H15 121.1 . . ?
C16 C15 H15 121.1 . . ?
Si4 C10 H10A 109.5 . . ?
Si4 C10 H10B 109.5 . . ?
Si4 C10 H10C 109.5 . . ?
H10A C10 H10B 109.5 . . ?
H10A C10 H10C 109.5 . . ?
H10B C10 H10C 109.5 . . ?
Si4 C11 H11A 109.5 . . ?
Si4 C11 H11B 109.5 . . ?
Si4 C11 H11C 109.5 . . ?
H11A C11 H11B 109.5 . . ?
H11A C11 H11C 109.5 . . ?
H11B C11 H11C 109.5 . . ?
Si3 C9 H9A 109.5 . . ?
Si3 C9 H9B 109.5 . . ?
Si3 C9 H9C 109.5 . . ?
H9A C9 H9B 109.5 . . ?
H9A C9 H9C 109.5 . . ?
H9B C9 H9C 109.5 . . ?
O2 C19 H19A 110.5 . . ?
O2 C19 H19B 110.5 . . ?
H19A C19 H19B 108.7 . . ?
C22 C19 O2 106.0(11) . . ?
C22 C19 H19A 110.5 . . ?
C22 C19 H19B 110.5 . . ?
H25A C25 H25B 109.1 . . ?
H25C C25 H25D 109.1 . . ?
C24 C25 H25A 111.2 . . ?
C24 C25 H25B 111.2 . . ?
C24 C25 H25C 111.2 . . ?
C24 C25 H25D 111.2 . . ?
C24 C25 C26A 102.9(3) . . ?
C26 C25 H25A 111.2 . . ?
C26 C25 H25B 111.2 . . ?
C26 C25 C24 102.8(3) . . ?
C26A C25 H25C 111.2 . . ?
C26A C25 H25D 111.2 . . ?
Si4 C12 H12A 109.5 . . ?
Si4 C12 H12B 109.5 . . ?
Si4 C12 H12C 109.5 . . ?
H12A C12 H12B 109.5 . . ?
H12A C12 H12C 109.5 . . ?
H12B C12 H12C 109.5 . . ?
O1 C23 H23A 110.7 . . ?
O1 C23 H23B 110.7 . . ?
O1 C23 C24 105.1(2) . . ?
H23A C23 H23B 108.8 . . ?
C24 C23 H23A 110.7 . . ?
C24 C23 H23B 110.7 . . ?
Si1 C1 H1A 109.5 . . ?
Si1 C1 H1B 109.5 . . ?
Si1 C1 H1C 109.5 . . ?
H1A C1 H1B 109.5 . . ?
H1A C1 H1C 109.5 . . ?
H1B C1 H1C 109.5 . . ?
Si2 C6 H6A 109.5 . . ?
Si2 C6 H6B 109.5 . . ?
Si2 C6 H6C 109.5 . . ?
H6A C6 H6B 109.5 . . ?
H6A C6 H6C 109.5 . . ?
H6B C6 H6C 109.5 . . ?
Si3 C7 H7A 109.5 . . ?
Si3 C7 H7B 109.5 . . ?
Si3 C7 H7C 109.5 . . ?
H7A C7 H7B 109.5 . . ?
H7A C7 H7C 109.5 . . ?
H7B C7 H7C 109.5 . . ?
C25 C24 C23 104.3(2) . . ?
C25 C24 H24A 110.9 . . ?
C25 C24 H24B 110.9 . . ?
C23 C24 H24A 110.9 . . ?
C23 C24 H24B 110.9 . . ?
H24A C24 H24B 108.9 . . ?
Si2 C5 H5A 109.5 . . ?
Si2 C5 H5B 109.5 . . ?
Si2 C5 H5C 109.5 . . ?
H5A C5 H5B 109.5 . . ?
H5A C5 H5C 109.5 . . ?
H5B C5 H5C 109.5 . . ?
Si3 C8 H8C 109.5 . . ?
Si3 C8 H8A 109.5 . . ?
Si3 C8 H8B 109.5 . . ?
H8C C8 H8A 109.5 . . ?
H8C C8 H8B 109.5 . . ?
H8A C8 H8B 109.5 . . ?
Si1 C2 H2A 109.5 . . ?
Si1 C2 H2B 109.5 . . ?
Si1 C2 H2C 109.5 . . ?
H2A C2 H2B 109.5 . . ?
H2A C2 H2C 109.5 . . ?
H2B C2 H2C 109.5 . . ?
H21A C21 H21B 108.8 . . ?
C20 C21 H21A 110.6 . . ?
C20 C21 H21B 110.6 . . ?
C20 C21 C22 105.5(12) . . ?
C22 C21 H21A 110.6 . . ?
C22 C21 H21B 110.6 . . ?
O2 C20 H20A 110.3 . . ?
O2 C20 H20B 110.3 . . ?
C21 C20 O2 107.1(11) . . ?
C21 C20 H20A 110.3 . . ?
C21 C20 H20B 110.3 . . ?
H20A C20 H20B 108.5 . . ?
C19 C22 C21 107.8(10) . . ?
C19 C22 H22A 110.2 . . ?
C19 C22 H22B 110.2 . . ?
C21 C22 H22A 110.2 . . ?
C21 C22 H22B 110.2 . . ?
H22A C22 H22B 108.5 . . ?
Si1 C3 H3A 109.5 . . ?
Si1 C3 H3B 109.5 . . ?
Si1 C3 H3C 109.5 . . ?
H3A C3 H3B 109.5 . . ?
H3A C3 H3C 109.5 . . ?
H3B C3 H3C 109.5 . . ?
O1 C26 C25 104.3(5) . . ?
O1 C26 H26A 110.9 . . ?
O1 C26 H26B 110.9 . . ?
C25 C26 H26A 110.9 . . ?
C25 C26 H26B 110.9 . . ?
H26A C26 H26B 108.9 . . ?
Si2 C4 H4A 109.5 . . ?
Si2 C4 H4B 109.5 . . ?
Si2 C4 H4C 109.5 . . ?
H4A C4 H4B 109.5 . . ?
H4A C4 H4C 109.5 . . ?
H4B C4 H4C 109.5 . . ?
H6AA C6A H6AB 109.5 . . ?
H6AA C6A H6AC 109.5 . . ?
H6AB C6A H6AC 109.5 . . ?
Si2A C6A H6AA 109.5 . . ?
Si2A C6A H6AB 109.5 . . ?
Si2A C6A H6AC 109.5 . . ?
H5AA C5A H5AB 109.5 . . ?
H5AA C5A H5AC 109.5 . . ?
H5AB C5A H5AC 109.5 . . ?
Si2A C5A H5AA 109.5 . . ?
Si2A C5A H5AB 109.5 . . ?
Si2A C5A H5AC 109.5 . . ?
C6A Si2A C4A 102.8(14) . . ?
C5A Si2A C6A 112.7(14) . . ?
C5A Si2A C4A 99.2(14) . . ?
N1A Si2A C6A 113.7(10) . . ?
N1A Si2A C5A 113.9(13) . . ?
N1A Si2A C4A 113.1(12) . . ?
Si2A C4A H4AA 109.5 . . ?
Si2A C4A H4AB 109.5 . . ?
Si2A C4A H4AC 109.5 . . ?
H4AA C4A H4AB 109.5 . . ?
H4AA C4A H4AC 109.5 . . ?
H4AB C4A H4AC 109.5 . . ?
Si2A N1A Co1 119.1(7) . . ?
Si1A N1A Co1 120.5(9) . . ?
Si1A N1A Si2A 120.1(7) . . ?
N1A Si1A C1A 111.9(16) . . ?
N1A Si1A C2A 108.0(16) . . ?
C2A Si1A C1A 121.8(16) . . ?
C3A Si1A N1A 109.4(13) . . ?
C3A Si1A C1A 78.8(11) . . ?
C3A Si1A C2A 124.3(13) . . ?
Si1A C1A H1AA 109.5 . . ?
Si1A C1A H1AB 109.5 . . ?
Si1A C1A H1AC 109.5 . . ?
H1AA C1A H1AB 109.5 . . ?
H1AA C1A H1AC 109.5 . . ?
H1AB C1A H1AC 109.5 . . ?
Si1A C2A H2AA 109.5 . . ?
Si1A C2A H2AB 109.5 . . ?
Si1A C2A H2AC 109.5 . . ?
H2AA C2A H2AB 109.5 . . ?
H2AA C2A H2AC 109.5 . . ?
H2AB C2A H2AC 109.5 . . ?
Si1A C3A H3AA 109.5 . . ?
Si1A C3A H3AB 109.5 . . ?
Si1A C3A H3AC 109.5 . . ?
H3AA C3A H3AB 109.5 . . ?
H3AA C3A H3AC 109.5 . . ?
H3AB C3A H3AC 109.5 . . ?
O2 C20A H20C 109.1 . . ?
O2 C20A H20D 109.1 . . ?
H20C C20A H20D 107.9 . . ?
C21A C20A O2 112.3(7) . . ?
C21A C20A H20C 109.1 . . ?
C21A C20A H20D 109.1 . . ?
C20A C21A H21C 110.5 . . ?
C20A C21A H21D 110.5 . . ?
C20A C21A C22A 106.3(7) . . ?
H21C C21A H21D 108.7 . . ?
C22A C21A H21C 110.5 . . ?
C22A C21A H21D 110.5 . . ?
C21A C22A H22C 110.6 . . ?
C21A C22A H22D 110.6 . . ?
C21A C22A C19A 105.7(6) . . ?
H22C C22A H22D 108.7 . . ?
C19A C22A H22C 110.6 . . ?
C19A C22A H22D 110.6 . . ?
O2 C19A C22A 110.6(5) . . ?
O2 C19A H19C 109.5 . . ?
O2 C19A H19D 109.5 . . ?
C22A C19A H19C 109.5 . . ?
C22A C19A H19D 109.5 . . ?
H19C C19A H19D 108.1 . . ?
O1 C26A C25 106.4(5) . . ?
O1 C26A H26C 110.4 . . ?
O1 C26A H26D 110.4 . . ?
C25 C26A H26C 110.4 . . ?
C25 C26A H26D 110.4 . . ?
H26C C26A H26D 108.6 . . ?
Si3 C8A H8AA 109.5 . . ?
Si3 C8A H8AB 109.5 . . ?
Si3 C8A H8AC 109.5 . . ?
H8AA C8A H8AB 109.5 . . ?
H8AA C8A H8AC 109.5 . . ?
H8AB C8A H8AC 109.5 . . ?
Si3 C9A H9AA 109.5 . . ?
Si3 C9A H9AB 109.5 . . ?
Si3 C9A H9AC 109.5 . . ?
H9AA C9A H9AB 109.5 . . ?
H9AA C9A H9AC 109.5 . . ?
H9AB C9A H9AC 109.5 . . ?
Si3 C7A H7AA 109.5 . . ?
Si3 C7A H7AB 109.5 . . ?
Si3 C7A H7AC 109.5 . . ?
H7AA C7A H7AB 109.5 . . ?
H7AA C7A H7AC 109.5 . . ?
H7AB C7A H7AC 109.5 . . ?

loop_
_geom_torsion_atom_site_label_1
_geom_torsion_atom_site_label_2
_geom_torsion_atom_site_label_3
_geom_torsion_atom_site_label_4
_geom_torsion
_geom_torsion_site_symmetry_1
_geom_torsion_site_symmetry_2
_geom_torsion_site_symmetry_3
_geom_torsion_site_symmetry_4
_geom_torsion_publ_flag
Co1 C13 C18 C17 -176.68(15) . . . . ?
Co1 C13 C14 F2 -4.3(3) . . . . ?
Co1 C13 C14 C15 176.25(17) . . . . ?
Co1 N1A Si1A C1A -108.2(19) . . . . ?
Co1 N1A Si1A C2A 115(2) . . . . ?
Co1 N1A Si1A C3A -23(3) . . . . ?
Na06 Si4 N2 Co1 100.23(8) . . . . ?
Na06 Si4 N2 Si3 -111.26(11) . . . . ?
Na06 Si3 N2 Co1 -98.72(8) . . . . ?
Na06 Si3 N2 Si4 114.59(11) . . . . ?
Na06 F2 C14 C13 -38.8(2) . . . . ?
Na06 F2 C14 C15 140.66(15) . . . . ?
Na06 O1 C23 C24 151.6(2) . . . . ?
Na06 O1 C26 C25 -174.1(3) . . . . ?
Na06 O1 C26A C25 -156.7(2) . . . . ?
Na06 O2 C19 C22 162.1(7) . . . . ?
Na06 O2 C20 C21 -175.1(8) . . . . ?
Na06 O2 C20A C21A 179.3(6) . . . . ?
Na06 O2 C19A C22A -176.0(5) . . . . ?
F2 C14 C15 C16 179.94(18) . . . . ?
F1 C17 C16 C15 -179.22(19) . . . . ?
O1 C23 C24 C25 28.9(3) . . . . ?
O2 C19 C22 C21 7.2(12) . . . . ?
O2 C20A C21A C22A -13.8(12) . . . . ?
C13 C18 C17 F1 179.09(17) . . . . ?
C13 C18 C17 C16 0.2(3) . . . . ?
C13 C14 C15 C16 -0.6(3) . . . . ?
C18 C13 C14 F2 179.89(15) . . . . ?
C18 C13 C14 C15 0.5(3) . . . . ?
C18 C17 C16 C15 -0.4(3) . . . . ?
C14 C13 C18 C17 -0.3(3) . . . . ?
C17 C16 C15 C14 0.5(3) . . . . ?
C10 Si4 N2 Co1 8.31(11) . . . . ?
C10 Si4 N2 Si3 156.82(10) . . . . ?
C10 Si4 N2 Na06 -91.92(9) . . . . ?
C11 Si4 N2 Co1 126.78(10) . . . . ?
C11 Si4 N2 Si3 -84.71(12) . . . . ?
C11 Si4 N2 Na06 26.55(11) . . . . ?
C9 Si3 N2 Co1 176.7(3) . . . . ?
C9 Si3 N2 Si4 30.0(3) . . . . ?
C9 Si3 N2 Na06 -84.6(3) . . . . ?
C19 O2 C20 C21 -15.0(16) . . . . ?
C12 Si4 N2 Co1 -112.87(12) . . . . ?
C12 Si4 N2 Si3 35.64(15) . . . . ?
C12 Si4 N2 Na06 146.90(11) . . . . ?
C23 O1 C26 C25 -13.9(7) . . . . ?
C23 O1 C26A C25 40.4(7) . . . . ?
C1 Si1 N1 Co1 120.6(4) . . . . ?
C1 Si1 N1 Si2 -50.6(6) . . . . ?
C6 Si2 N1 Co1 62.7(4) . . . . ?
C6 Si2 N1 Si1 -126.5(5) . . . . ?
C7 Si3 N2 Co1 54.2(4) . . . . ?
C7 Si3 N2 Si4 -92.5(4) . . . . ?
C7 Si3 N2 Na06 152.9(4) . . . . ?
C24 C25 C26 O1 31.1(6) . . . . ?
C24 C25 C26A O1 -21.9(8) . . . . ?
C5 Si2 N1 Co1 -57.2(4) . . . . ?
C5 Si2 N1 Si1 113.6(5) . . . . ?
C8 Si3 N2 Co1 -71.3(4) . . . . ?
C8 Si3 N2 Si4 142.0(4) . . . . ?
C8 Si3 N2 Na06 27.4(3) . . . . ?
C2 Si1 N1 Co1 5.4(5) . . . . ?
C2 Si1 N1 Si2 -165.7(4) . . . . ?
C20 O2 C19 C22 4.1(13) . . . . ?
C20 C21 C22 C19 -16.5(14) . . . . ?
C22 C21 C20 O2 18.4(15) . . . . ?
C3 Si1 N1 Co1 -123.1(4) . . . . ?
C3 Si1 N1 Si2 65.7(6) . . . . ?
C26 O1 C23 C24 -9.3(5) . . . . ?
C26 C25 C24 C23 -37.1(5) . . . . ?
C4 Si2 N1 Co1 -177.0(3) . . . . ?
C4 Si2 N1 Si1 -6.2(6) . . . . ?
C6A Si2A N1A Co1 27(3) . . . . ?
C6A Si2A N1A Si1A -159(2) . . . . ?
C5A Si2A N1A Co1 -104.0(19) . . . . ?
C5A Si2A N1A Si1A 70(3) . . . . ?
Si2A N1A Si1A C1A 78(2) . . . . ?
Si2A N1A Si1A C2A -58(2) . . . . ?
Si2A N1A Si1A C3A 163.6(17) . . . . ?
C4A Si2A N1A Co1 143.7(17) . . . . ?
C4A Si2A N1A Si1A -43(3) . . . . ?
C20A O2 C19A C22A -17.8(9) . . . . ?
C20A C21A C22A C19A 2.0(10) . . . . ?
C21A C22A C19A O2 10.8(9) . . . . ?
C19A O2 C20A C21A 19.8(11) . . . . ?
C26A O1 C23 C24 -43.1(6) . . . . ?
C26A C25 C24 C23 -4.3(6) . . . . ?
C8A Si3 N2 Co1 -46.3(5) . . . . ?
C8A Si3 N2 Si4 167.0(5) . . . . ?
C8A Si3 N2 Na06 52.4(5) . . . . ?
C9A Si3 N2 Co1 -171.3(5) . . . . ?
C9A Si3 N2 Si4 42.0(6) . . . . ?
C9A Si3 N2 Na06 -72.6(5) . . . . ?
C7A Si3 N2 Co1 66.4(6) . . . . ?
C7A Si3 N2 Si4 -80.3(6) . . . . ?
C7A Si3 N2 Na06 165.1(6) . . . . ?

_shelx_res_file                  
;
TITL 22eh144_al579_a.res in P2(1)/n
    22eh144_al579.res
    created by SHELXL-2018/3 at 18:21:27 on 09-Mar-2023
REM Old TITL
REM SHELXT solution in P2(1)/n: R1 0.147, Rweak 0.082, Alpha 0.059
REM <I/s> 0.660 for 404 systematic absences, Orientation as input
REM Formula found by SHELXT: C24 N2 O5 F Na Si4 Co
CELL 0.71073 17.567642 11.289471 20.16518 90 112.3623 90
ZERR 4 0.000208 0.000109 0.000259 0 0.0014 0
LATT 1
SYMM 0.5-X,0.5+Y,0.5-Z
SFAC C H Co F N Na O Si
UNIT 104 220 4 8 8 4 8 16
SADI 0.002 N1A Co1 N1 Co1
ISOR 0.01 0.02 C22 C21
ISOR 0.01 0.01 C8
SADI 0.002 Si3 C8A Si3 C8 Si3 C7A Si3 C7 Si3 C9A Si3 C9
ISOR 0.01 0.02 C5A C6A C4A

L.S. 6
PLAN  19
SIZE 0.063 0.233 0.459
TEMP -100
CONF
CONN 1 C8
BOND
list 4
MORE -1
BOND $H
fmap 2
ACTA
SHEL 99.999 0.695
OMIT -3 6 3
OMIT -15 3 9
OMIT -7 0 7
REM <olex2.extras>
REM <HklSrc "%.\\22EH144_AL579.hkl">
REM </olex2.extras>

WGHT    0.044100    1.142700
FVAR       0.34479   0.81335   0.41502   0.53159   0.67043
CO1   3    0.754554    0.124976    0.510952    11.00000    0.03352    0.03315 =
         0.03701    0.00030    0.01453   -0.00015
SI4   8    0.902685    0.239274    0.490105    11.00000    0.03167    0.05240 =
         0.05487   -0.00481    0.02047   -0.00313
SI3   8    0.834901    0.366073    0.587658    11.00000    0.04131    0.05014 =
         0.04954   -0.01406    0.01777   -0.00904
PART 1
SI1   8    0.678420    0.034842    0.615911    21.00000    0.06002    0.05208 =
         0.05708   -0.00089    0.03550   -0.00955
SI2   8    0.832241   -0.086886    0.612589    21.00000    0.07272    0.04497 =
         0.05255    0.01475    0.02765    0.01830
PART 0
NA06  6    0.716666    0.372738    0.419178    11.00000    0.04665    0.04633 =
         0.05756    0.00827    0.01704    0.00249
F2    4    0.695127    0.223065    0.340232    11.00000    0.07791    0.05332 =
         0.05019    0.00558    0.02061   -0.01510
N2    5    0.824574    0.266928    0.519722    11.00000    0.02995    0.03986 =
         0.04185   -0.00279    0.01505   -0.00333
F1    4    0.537842   -0.186301    0.348222    11.00000    0.08264    0.06621 =
         0.08977   -0.01970    0.02858   -0.03698
O1    7    0.726585    0.531895    0.353005    11.00000    0.05920    0.06488 =
         0.06238    0.01596    0.01286   -0.01035
PART 1
N1    5    0.759467    0.019219    0.588188    21.00000    0.04186    0.03671 =
         0.04098    0.00367    0.02010    0.00448
PART 0
O2    7    0.582709    0.417105    0.396181    11.00000    0.05053    0.05085 =
         0.13063    0.01176    0.03640    0.00282
C13   1    0.673101    0.071067    0.412237    11.00000    0.03455    0.04121 =
         0.04399   -0.00277    0.01539    0.00046
C18   1    0.629729   -0.035158    0.410032    11.00000    0.04722    0.04585 =
         0.04952   -0.00268    0.01938   -0.00552
AFIX  43
H18   2    0.637302   -0.074914    0.453613    11.00000   -1.20000
AFIX   0
C14   1    0.655864    0.117150    0.345233    11.00000    0.04398    0.04174 =
         0.04677   -0.00117    0.01454   -0.00094
C17   1    0.577003   -0.082236    0.346553    11.00000    0.04664    0.04789 =
         0.06526   -0.01110    0.01749   -0.01102
C16   1    0.562328   -0.031999    0.281363    11.00000    0.04969    0.06256 =
         0.05504   -0.01284    0.00273   -0.00424
AFIX  43
H16   2    0.525590   -0.067204    0.238285    11.00000   -1.20000
AFIX   0
C15   1    0.603273    0.072605    0.280590    11.00000    0.06266    0.06094 =
         0.04320    0.00293    0.00715    0.00094
AFIX  43
H15   2    0.595262    0.112180    0.236863    11.00000   -1.20000
AFIX   0
C10   1    0.889748    0.091259    0.446108    11.00000    0.05178    0.05609 =
         0.06807   -0.00405    0.03287    0.00680
AFIX  33
H10A  2    0.934879    0.077609    0.429742    11.00000   -1.50000
H10B  2    0.890427    0.029578    0.480525    11.00000   -1.50000
H10C  2    0.837137    0.088805    0.404936    11.00000   -1.50000
AFIX   0
C11   1    0.904189    0.349861    0.421391    11.00000    0.07366    0.06045 =
         0.08777   -0.00289    0.05404   -0.01350
AFIX 137
H11A  2    0.851356    0.347972    0.380451    11.00000   -1.50000
H11B  2    0.948634    0.330198    0.405164    11.00000   -1.50000
H11C  2    0.913363    0.429285    0.442599    11.00000   -1.50000
AFIX   0
PART 1
C9    1    0.907734    0.489373    0.591034    51.00000    0.05095    0.04015 =
         0.05432   -0.00217    0.01133   -0.00165
AFIX  33
H9A   2    0.911875    0.543584    0.630217    51.00000   -1.50000
H9B   2    0.962175    0.456425    0.599193    51.00000   -1.50000
H9C   2    0.887233    0.532578    0.545458    51.00000   -1.50000
AFIX   0
C19   1    0.516799    0.335212    0.386367    31.00000    0.04216    0.08369 =
         0.13535    0.06349    0.01006   -0.00131
AFIX  23
H19A  2    0.497145    0.300445    0.337654    31.00000   -1.20000
H19B  2    0.535360    0.270333    0.421969    31.00000   -1.20000
AFIX   0
PART 0
C25   1    0.741359    0.726232    0.318018    11.00000    0.09428    0.06371 =
         0.09608    0.01269    0.04968   -0.00189
PART 1
AFIX  23
H25A  2    0.790411    0.724423    0.305165    41.00000   -1.20000
H25B  2    0.728973    0.809392    0.325875    41.00000   -1.20000
AFIX  23
PART 2
H25C  2    0.723422    0.785026    0.345509   -41.00000   -1.20000
H25D  2    0.777086    0.765861    0.296851   -41.00000   -1.20000
AFIX   0
PART 0
C12   1    1.008879    0.242501    0.562604    11.00000    0.03416    0.11034 =
         0.09095   -0.02153    0.01627    0.00268
AFIX 137
H12A  2    1.023832    0.324402    0.578249    11.00000   -1.50000
H12B  2    1.048516    0.210096    0.543916    11.00000   -1.50000
H12C  2    1.009572    0.194684    0.603391    11.00000   -1.50000
AFIX   0
C23   1    0.681858    0.538678    0.277520    11.00000    0.11404    0.07988 =
         0.05894    0.00367    0.01636    0.00242
AFIX  23
H23A  2    0.628404    0.497153    0.263695    11.00000   -1.20000
H23B  2    0.713650    0.502677    0.251343    11.00000   -1.20000
AFIX   0
PART 1
C1    1    0.613948   -0.102894    0.607825    21.00000    0.11000    0.09306 =
         0.09607    0.00353    0.04225   -0.05402
AFIX 137
H1A   2    0.601199   -0.139003    0.560615    21.00000   -1.50000
H1B   2    0.562633   -0.081453    0.613366    21.00000   -1.50000
H1C   2    0.644651   -0.159496    0.645310    21.00000   -1.50000
AFIX   0
C6    1    0.938431   -0.021455    0.647773    21.00000    0.05950    0.08544 =
         0.07243    0.01712    0.01908    0.02614
AFIX 137
H6A   2    0.945102    0.029615    0.611055    21.00000   -1.50000
H6B   2    0.979288   -0.085264    0.659846    21.00000   -1.50000
H6C   2    0.946356    0.025449    0.690792    21.00000   -1.50000
AFIX   0
C7    1    0.870713    0.300407    0.679842    51.00000    0.11810    0.07285 =
         0.05781   -0.01796    0.05452   -0.03403
AFIX  33
H7A   2    0.874769    0.362886    0.714766    51.00000   -1.50000
H7B   2    0.831271    0.240235    0.681507    51.00000   -1.50000
H7C   2    0.924829    0.263756    0.691466    51.00000   -1.50000
AFIX   0
PART 0
C24   1    0.669075    0.668368    0.261396    11.00000    0.13345    0.08416 =
         0.05580    0.01763    0.02683    0.00915
AFIX  23
H24A  2    0.668007    0.686083    0.212967    11.00000   -1.20000
H24B  2    0.616832    0.695592    0.264236    11.00000   -1.20000
AFIX   0
PART 1
C5    1    0.822880   -0.183397    0.534654    21.00000    0.12174    0.05296 =
         0.08327    0.00510    0.04729    0.03513
AFIX 137
H5A   2    0.771448   -0.228553    0.519989    21.00000   -1.50000
H5B   2    0.869592   -0.238237    0.548464    21.00000   -1.50000
H5C   2    0.822686   -0.134046    0.494609    21.00000   -1.50000
AFIX   0
C8    1    0.735397    0.448291    0.566250    51.00000    0.05803    0.08479 =
         0.08668   -0.03789    0.03955   -0.01020
AFIX  33
H8C   2    0.741107    0.504710    0.604790    51.00000   -1.50000
H8A   2    0.721834    0.491190    0.520943    51.00000   -1.50000
H8B   2    0.691344    0.391862    0.561851    51.00000   -1.50000
AFIX   0
C2    1    0.600068    0.146071    0.553650    21.00000    0.08064    0.09394 =
         0.12329   -0.00111    0.06893    0.01112
AFIX 137
H2A   2    0.628706    0.218879    0.550183    21.00000   -1.50000
H2B   2    0.558334    0.164602    0.573338    21.00000   -1.50000
H2C   2    0.573420    0.111149    0.505847    21.00000   -1.50000
AFIX   0
C21   1    0.479122    0.533465    0.402864    31.00000    0.10066    0.07769 =
         0.10742   -0.02722    0.05737   -0.00913
AFIX  23
H21A  2    0.448642    0.576394    0.357695    31.00000   -1.20000
H21B  2    0.467792    0.571788    0.442313    31.00000   -1.20000
AFIX   0
C20   1    0.562398    0.533507    0.417242    31.00000    0.05625    0.07171 =
         0.12677   -0.02539    0.01100    0.01324
AFIX  23
H20A  2    0.594022    0.547461    0.468956    31.00000   -1.20000
H20B  2    0.576066    0.596847    0.389655    31.00000   -1.20000
AFIX   0
C22   1    0.453565    0.401371    0.396015    31.00000    0.07285    0.08351 =
         0.12569   -0.00959    0.06021   -0.00492
AFIX  23
H22A  2    0.445918    0.374882    0.439875    31.00000   -1.20000
H22B  2    0.401048    0.390098    0.354521    31.00000   -1.20000
AFIX   0
C3    1    0.711564    0.068778    0.712875    21.00000    0.10733    0.12508 =
         0.07922   -0.02223    0.06465   -0.01499
AFIX 137
H3A   2    0.745509    0.003676    0.741023    21.00000   -1.50000
H3B   2    0.662986    0.078344    0.725082    21.00000   -1.50000
H3C   2    0.743702    0.142236    0.723735    21.00000   -1.50000
AFIX   0
C26   1    0.753940    0.652193    0.382408    41.00000    0.05757    0.07219 =
         0.06867    0.00569    0.01645   -0.01376
AFIX  23
H26A  2    0.812599    0.651637    0.415142    41.00000   -1.20000
H26B  2    0.720462    0.681981    0.408790    41.00000   -1.20000
AFIX   0
C4    1    0.828271   -0.188724    0.684217    21.00000    0.12749    0.07720 =
         0.08443    0.04060    0.04808    0.02669
AFIX 137
H4A   2    0.830149   -0.142195    0.725839    21.00000   -1.50000
H4B   2    0.875463   -0.242733    0.698466    21.00000   -1.50000
H4C   2    0.777119   -0.234669    0.665924    21.00000   -1.50000
AFIX   0
PART 2
C6A   1    0.910484   -0.071007    0.620591   -21.00000    0.10358    0.12220 =
         0.16854    0.04909    0.06667    0.01416
AFIX 137
H6AA  2    0.907035   -0.084861    0.571552   -21.00000   -1.50000
H6AB  2    0.948821   -0.127929    0.653104   -21.00000   -1.50000
H6AC  2    0.930197    0.009716    0.635322   -21.00000   -1.50000
AFIX   0
C5A   1    0.763061   -0.235575    0.592317   -21.00000    0.14755    0.08102 =
         0.19591   -0.01507    0.02499    0.05122
AFIX 137
H5AA  2    0.708568   -0.240843    0.594886   -21.00000   -1.50000
H5AB  2    0.798900   -0.297225    0.622549   -21.00000   -1.50000
H5AC  2    0.757835   -0.246725    0.542574   -21.00000   -1.50000
AFIX   0
SI2A  8    0.807670   -0.089738    0.623969   -21.00000    0.05700    0.07266 =
         0.10371    0.03133    0.02840    0.00805
C4A   1    0.832188   -0.109149    0.724075   -21.00000    0.15987    0.14715 =
         0.09592    0.03592    0.01761    0.03622
AFIX 137
H4AA  2    0.788357   -0.155200    0.730764   -21.00000   -1.50000
H4AB  2    0.836095   -0.031204    0.746529   -21.00000   -1.50000
H4AC  2    0.884693   -0.151005    0.746304   -21.00000   -1.50000
AFIX   0
N1A   5    0.739144    0.030926    0.585287   -21.00000    0.02590    0.02929 =
         0.04819    0.01165    0.01038    0.01759
SI1A  8    0.659332    0.052308    0.606461   -21.00000    0.05819    0.06634 =
         0.04699   -0.01297    0.02408   -0.02082
C1A   1    0.688855    0.126695    0.697793   -21.00000    0.08851    0.10369 =
         0.05558   -0.03830    0.02660   -0.01656
AFIX 137
H1AA  2    0.736311    0.085746    0.732872   -21.00000   -1.50000
H1AB  2    0.642312    0.122820    0.713205   -21.00000   -1.50000
H1AC  2    0.703106    0.209732    0.694220   -21.00000   -1.50000
AFIX   0
C2A   1    0.598471   -0.076711    0.584015   -21.00000    0.11206    0.04460 =
         0.14999    0.02807    0.10614    0.00928
AFIX  33
H2AA  2    0.633203   -0.146096    0.603886   -21.00000   -1.50000
H2AB  2    0.555653   -0.071783    0.603943   -21.00000   -1.50000
H2AC  2    0.572689   -0.084050    0.531726   -21.00000   -1.50000
AFIX   0
C3A   1    0.625008    0.181823    0.583814   -21.00000    0.04734    0.03478 =
         0.05943    0.00201    0.03026    0.00709
AFIX  33
H3AA  2    0.577063    0.194740    0.596514   -21.00000   -1.50000
H3AB  2    0.667878    0.239682    0.608959   -21.00000   -1.50000
H3AC  2    0.608809    0.191314    0.531934   -21.00000   -1.50000
AFIX   0
C20A  1    0.547607    0.535260    0.384217   -31.00000    0.05329    0.04413 =
         0.14015    0.01033    0.03258    0.00139
AFIX  23
H20C  2    0.576497    0.584599    0.427042   -31.00000   -1.20000
H20D  2    0.556449    0.571576    0.343033   -31.00000   -1.20000
AFIX   0
C21A  1    0.466438    0.534730    0.370995   -31.00000    0.06439    0.06803 =
         0.11200   -0.00958    0.00617    0.02235
AFIX  23
H21C  2    0.436268    0.585640    0.329260   -31.00000   -1.20000
H21D  2    0.456381    0.564491    0.413125   -31.00000   -1.20000
AFIX   0
C22A  1    0.440092    0.414626    0.356404   -31.00000    0.04469    0.07721 =
         0.10621   -0.00310    0.02014    0.00013
AFIX  23
H22C  2    0.398656    0.406552    0.306958   -31.00000   -1.20000
H22D  2    0.415543    0.386766    0.390408   -31.00000   -1.20000
AFIX   0
C19A  1    0.512679    0.347831    0.364922   -31.00000    0.05703    0.04070 =
         0.07940    0.00001    0.00881    0.00256
AFIX  23
H19C  2    0.516038    0.277787    0.395449   -31.00000   -1.20000
H19D  2    0.509552    0.319461    0.317500   -31.00000   -1.20000
AFIX   0
C26A  1    0.785542    0.622285    0.365222   -41.00000    0.07109    0.06058 =
         0.07248   -0.00065    0.02802   -0.01741
AFIX  23
H26C  2    0.831666    0.594930    0.352318   -41.00000   -1.20000
H26D  2    0.807770    0.645815    0.416362   -41.00000   -1.20000
AFIX   0
C8A   1    0.734189    0.403735    0.594477   -51.00000    0.05333    0.06644 =
         0.05385   -0.01545    0.03315   -0.00503
AFIX  33
H8AA  2    0.743573    0.460126    0.633754   -51.00000   -1.50000
H8AB  2    0.697320    0.439264    0.549335   -51.00000   -1.50000
H8AC  2    0.709033    0.331503    0.603907   -51.00000   -1.50000
AFIX   0
C9A   1    0.888810    0.507353    0.583162   -51.00000    0.05522    0.03035 =
         0.05828    0.00187    0.00865    0.00355
AFIX  33
H9AA  2    0.892127    0.558522    0.623429   -51.00000   -1.50000
H9AB  2    0.944470    0.489396    0.585804   -51.00000   -1.50000
H9AC  2    0.858016    0.547996    0.537905   -51.00000   -1.50000
AFIX   0
C7A   1    0.892113    0.292064    0.675921   -51.00000    0.08060    0.06980 =
         0.03562   -0.00868    0.03186   -0.02145
AFIX  33
H7AA  2    0.898358    0.347644    0.714981   -51.00000   -1.50000
H7AB  2    0.861292    0.222365    0.680624   -51.00000   -1.50000
H7AC  2    0.946594    0.267499    0.678294   -51.00000   -1.50000
AFIX   0
HKLF 4


REM  22eh144_al579_a.res in P2(1)/n
REM wR2 = 0.1078, GooF = S = 1.032, Restrained GooF = 1.036 for all data
REM R1 = 0.0402 for 8471 Fo > 4sig(Fo) and 0.0617 for all 11548 data
REM 512 parameters refined using 52 restraints

END

WGHT      0.0441      1.1426

REM Highest difference peak  0.292,  deepest hole -0.275,  1-sigma level  0.046
Q1    1   0.8915  0.1750  0.4612  11.00000  0.05    0.29
Q2    1   0.8736  0.4442  0.5783  11.00000  0.05    0.28
Q3    1   0.7007  0.0943  0.4492  11.00000  0.05    0.27
Q4    1   0.8723 -0.1183  0.5607  11.00000  0.05    0.25
Q5    1   0.8438  0.3139  0.6097  11.00000  0.05    0.25
Q6    1   0.6483  0.5639  0.3009  11.00000  0.05    0.24
Q7    1   0.8015 -0.1291  0.5846  11.00000  0.05    0.24
Q8    1   0.8136  0.2927  0.5480  11.00000  0.05    0.23
Q9    1   0.4254  0.6008  0.3817  11.00000  0.05    0.22
Q10   1   1.0053  0.1745  0.5729  11.00000  0.05    0.22
Q11   1   0.8618  0.2647  0.5084  11.00000  0.05    0.22
Q12   1   0.8937 -0.0713  0.7078  11.00000  0.05    0.22
Q13   1   0.6598  0.0161  0.4106  11.00000  0.05    0.22
Q14   1   0.6961  0.6225  0.2465  11.00000  0.05    0.21
Q15   1   0.9677  0.2235  0.5238  11.00000  0.05    0.21
Q16   1   0.5360  0.2517  0.3803  11.00000  0.05    0.21
Q17   1   0.8595  0.3105  0.5785  11.00000  0.05    0.21
Q18   1   0.7372  0.0603  0.5536  11.00000  0.05    0.20
Q19   1   0.9129  0.2884  0.4382  11.00000  0.05    0.20
;
_shelx_res_checksum              80983
_shelx_hkl_file                  
;
   0   0  -3   -0.61    1.55
   0   0   4 4635.34   38.54
   0   0   4 4704.94   39.87
   0   0  -5    2.05    2.61
   0   0   5    5.85    1.90
   0   0   5    4.01    1.60
   0   0   5    3.70    1.12
   0   0   5    3.95    0.93
   0   0  -6  215.28    6.50
   0   0  -6  221.15    6.96
   0   0   6  219.68   10.65
   0   0  -6  174.26   15.99
   0   0   6  209.65    5.75
   0   0   6  224.10    6.81
   0   0   6  222.25   10.43
   0   0  -6  221.63    5.16
   0   0  -7   16.63    2.29
   0   0  -7   21.54    2.77
   0   0   7   14.23    3.29
   0   0  -7    5.25    3.82
   0   0   7   15.68    3.29
   0   0   7    9.60    1.59
   0   0   7   18.19    2.49
   0   0   8 1253.33   16.01
   0   0   8 1320.46   53.86
   0   0  -8 1305.44   19.45
   0   0  -8 1306.28   18.41
   0   0   8 1230.04   18.36
   0   0  -8 1281.88   49.23
   0   0   8 1328.90   30.20
   0   0   8 1318.79   29.16
   0   0  -9   -2.28    3.96
   0   0   9    1.91    1.47
   0   0   9    4.17    2.02
   0   0   9    0.51    1.12
   0   0   9    1.99    4.28
   0   0  -9   -0.78    1.13
   0   0   9    0.13    0.93
   0   0  -9    3.05    1.43
   0   0  10 1299.51   18.64
   0   0  10 1428.56   33.41
   0   0  10 1471.04   34.92
   0   0 -10 1325.78   56.30
   0   0  10 1276.55   20.17
   0   0  10 1310.66   60.46
   0   0 -10 1416.66   22.97
   0   0 -10 1402.23   21.55
   0   0  10 1394.07   21.96
   0   0  10 1375.19   13.46
   0   0  10 1372.25   14.07
   0   0  11   12.98    1.59
   0   0  11    9.27    1.34
   0   0  11   12.80    2.54
   0   0  11    7.43    1.87
   0   0  11   10.39    6.67
   0   0 -11   11.47    2.68
   0   0  11    8.14    3.08
   0   0  11   11.78    3.50
   0   0 -11   10.14    6.60
   0   0  11    5.84    1.93
   0   0  12  918.30   12.27
   0   0  12  951.14   17.93
   0   0  12 1012.08   59.08
   0   0 -12  981.87   53.18
   0   0  12  975.23   13.03
   0   0  12  977.92   20.68
   0   0 -12 1039.02   21.80
   0   0  12  942.02   19.27
   0   0 -13   21.99    3.93
   0   0  13   14.41    2.83
   0   0 -13    9.59    5.35
   0   0  13   20.23    3.64
   0   0  13   16.06    3.30
   0   0 -14  208.56   10.81
   0   0  14  189.35    8.89
   0   0 -14  152.26   22.88
   0   0  14  186.67    9.92
   0   0  14  186.99    9.47
   0   0  15    9.76    2.45
   0   0  15   11.09    3.09
   0   0 -15    9.53    2.96
   0   0  15    8.46    2.76
   0   0  16   33.69    4.33
   0   0  16   32.21    4.75
   0   0 -16   51.52    6.06
   0   0  16   33.36    4.65
   0   0  17    1.50    1.97
   0   0 -17    0.62    1.86
   0   0  17    3.34    2.35
   0   0  18   21.13    4.07
   0   0  18   11.68    3.52
   0   0 -18   12.80    3.92
   0   0  19    3.36    2.27
   0   0 -19    3.17    2.81
   0   0  19    1.89    2.29
   0   0 -19    4.98    3.31
   0   0  20    9.05    3.28
   0   0  20    3.73    2.63
   0   0 -20    4.13    2.63
   0   0 -20    2.81    2.64
   0   0 -21    2.67    2.77
   0   0  21    2.80    2.05
   0   0  21    6.90    3.44
   0   0  21    0.76    2.12
   0   0 -21    5.45    2.94
   0   0  22    5.43    2.82
   0   0 -22    0.99    2.65
   0   0  22    4.62    2.43
   0   0  22    4.31    2.98
   0   0 -22    6.83    3.56
   0   0  23    2.47    2.17
   0   0  23    7.75    2.99
   0   0 -23    2.72    2.40
   0   0 -23   -0.36    3.45
   0   0  24    7.71    3.78
   0   0  24    7.66    3.12
   0   0 -24    9.67    3.75
   0   0 -24    2.29    2.90
   0   0  25    6.14    3.72
   0   0  25    5.98    2.54
   0   0 -25    2.80    3.15
   0   0 -25    2.72    3.07
   0   0  26    6.06    3.60
   0   0  26    1.44    2.46
   0   0 -26   -0.13    2.79
   0   0 -26   -1.10    3.70
   0   0 -27   -1.17    3.06
   0   0  27    0.81    2.10
   0  -1   0    0.24    1.13
   0   1   0    1.24    1.06
   0  -1   1 1111.77   31.43
   0   1   1 1097.31   31.22
   0  -1  -1 1118.62   30.97
   0   1  -1 1057.21   30.12
   0   1  -1 1109.90   27.85
   0  -1   1 1077.46   27.11
   0   1  -2    0.47    1.34
   0  -1   2    2.31    2.10
   0  -1  -2    1.93    1.97
   0   1   2    3.21    2.25
   0   1  -3  111.45   10.24
   0  -1   3  113.67    9.62
   0   1   3  120.04   11.73
   0  -1  -3  119.99   11.23
   0  -1  -4   28.71    4.14
   0  -1  -4   30.51    4.45
   0   1  -4   23.56    5.17
   0  -1   4   28.54    5.57
   0   1   4   28.83    6.50
   0  -1  -4   19.06    4.81
   0  -1   5 1449.70   14.29
   0   1   5 1434.59   13.31
   0  -1  -5 1432.08   29.48
   0  -1  -5 1371.69   29.68
   0   1  -5 1400.23   42.48
   0  -1   5 1309.08   38.80
   0  -1   5 1446.73   15.79
   0   1   5 1442.62   16.03
   0   1  -5 1409.92   14.63
   0   1  -5 1375.56   15.83
   0  -1  -5 1462.14   45.60
   0   1   5 1450.82   48.75
   0  -1  -5 1409.09   13.25
   0  -1  -5 1439.15   16.93
   0  -1  -6  407.78    7.80
   0   1  -6  388.95    9.13
   0   1  -6  363.31    8.21
   0   1  -6  379.01    8.67
   0  -1  -6  396.63    9.67
   0   1  -6  375.99   23.72
   0  -1  -6  365.85   15.35
   0  -1   6  351.32   22.00
   0  -1   6  376.04    8.04
   0   1   6  392.12    7.57
   0  -1  -6  371.83   15.95
   0   1   6  380.68    9.04
   0  -1   6  370.57    8.46
   0  -1  -6  375.56    6.85
   0  -1   6  375.08    8.85
   0   1   6  406.71   27.97
   0  -1  -6  386.47   25.52
   0  -1  -7  569.84    9.99
   0  -1   7  559.14    8.98
   0   1  -7  573.66   11.88
   0   1  -7  515.05   10.57
   0   1  -7  562.61   11.49
   0  -1  -7  584.94   12.66
   0   1  -7  522.60   30.43
   0  -1   7  538.07   29.45
   0  -1  -7  565.59   19.91
   0   1   7  584.98   10.08
   0  -1   7  543.72   10.42
   0  -1  -7  570.56   20.15
   0  -1   7  572.20   11.70
   0   1   7  561.49   35.49
   0  -1  -7  559.42    8.92
   0   1   7  560.46   11.78
   0  -1   7  561.84   11.45
   0  -1   8   26.38    2.08
   0   1   8   29.89    8.88
   0  -1  -8   24.04    1.98
   0   1  -8   24.23    2.71
   0  -1  -8   28.09    3.15
   0  -1   8   29.27    2.86
   0   1   8   27.87    2.96
   0  -1   8   21.12    2.32
   0   1   8   28.88    2.41
   0   1  -8   25.38    2.78
   0  -1  -8   25.60    2.33
   0  -1   8   29.76    2.97
   0  -1  -8   25.75    4.48
   0  -1   8   31.62    8.06
   0  -1   8   27.46    4.18
   0  -1  -8   26.01    4.39
   0   1  -8   16.44    6.19
   0  -1   8   23.16    4.17
   0   1  -9  532.40   13.00
   0  -1   9  516.68    7.97
   0   1   9  546.79   40.19
   0  -1   9  511.35    9.44
   0  -1  -9  502.34    9.53
   0  -1  -9  523.46   13.65
   0   1  -9  519.29   12.65
   0  -1  -9  527.63   20.66
   0   1  -9  510.90   34.20
   0  -1   9  537.85   20.31
   0   1   9  513.60   10.76
   0  -1   9  497.89   11.49
   0  -1  -9  525.67   10.95
   0   1   9  505.48   12.72
   0  -1   9  507.86   12.32
   0  -1   9  519.60   12.68
   0  -1   9  568.78   19.39
   0  -1  -9  511.60   20.28
   0  -1  10   25.65    1.90
   0  -1 -10   25.01    3.28
   0   1 -10   26.27    3.18
   0  -1  10   24.79    3.12
   0  -1 -10   27.87    2.45
   0   1  10   29.20    2.84
   0  -1  10   23.72    2.87
   0  -1 -10   28.31    2.79
   0   1  10   21.91    8.54
   0  -1  10   27.31    2.35
   0   1  10   26.37    3.23
   0  -1  10   27.99    3.12
   0   1 -10   28.25    3.30
   0   1 -10   34.88    9.34
   0  -1  10   22.81    4.36
   0  -1  10   29.91    4.71
   0  -1 -10   33.62    5.39
   0  -1 -10   28.11    5.01
   0  -1  11    6.15    1.10
   0  -1  11    4.97    1.68
   0  -1  11    4.66    2.17
   0  -1 -11    6.33    4.30
   0  -1  11    4.39    2.09
   0  -1 -11    2.87    1.55
   0   1 -11    9.98    5.89
   0   1  11    6.75    1.71
   0  -1  11    8.44    1.95
   0   1  11    4.23    5.78
   0  -1 -11    4.58    1.83
   0   1 -11    6.99    2.00
   0  -1  11    4.81    1.10
   0   1  11    9.65    2.34
   0  -1  11    3.31    1.47
   0   1 -11    4.50    1.48
   0   1 -11    7.53    1.88
   0  -1 -11    4.68    1.29
   0  -1  12   35.90    2.55
   0  -1 -12   46.78    4.95
   0   1 -12   48.54    4.65
   0   1 -12   37.82    4.06
   0  -1 -12   45.00    3.40
   0   1 -12   47.19    4.62
   0   1  12   41.21    4.47
   0  -1 -12   47.34   12.06
   0   1 -12   37.27   10.95
   0  -1  12   45.90    4.65
   0  -1  12   47.50    4.27
   0   1  12   44.13    3.84
   0  -1  12   47.00    4.57
   0  -1  12   41.29    3.03
   0  -1  13   23.02    3.45
   0  -1  13   21.69    2.32
   0   1  13   23.33    3.66
   0   1 -13   21.97    3.39
   0  -1 -13   23.23    2.60
   0   1 -13   20.90    3.34
   0  -1 -13   25.47    3.85
   0  -1  13   23.80    3.72
   0   1 -13   24.26    3.69
   0   1 -13   18.39    8.15
   0  -1 -13   26.75    9.36
   0  -1  13   24.07    3.32
   0   1  13   20.37    2.81
   0  -1  14   47.84    5.17
   0   1 -14   51.50    5.04
   0   1  14   45.57    5.13
   0  -1  14   35.27    4.43
   0  -1 -14   56.77    4.17
   0   1  14   51.51    4.56
   0  -1  14   44.09    4.57
   0   1 -14   50.28    5.34
   0  -1 -14   48.81    5.44
   0   1 -14   30.13   10.56
   0   1 -15   -2.58    2.12
   0   1  15    2.44    2.21
   0  -1  15    0.92    1.80
   0   1  15    1.67    1.67
   0   1 -15   -1.06    1.76
   0  -1 -15    1.96    1.91
   0   1  15    0.26    1.43
   0  -1  15    1.66    1.73
   0  -1  16   32.05    4.57
   0   1  16   31.66    4.31
   0   1 -16   39.89    5.09
   0   1  16   33.64    3.90
   0   1  16   32.89    4.24
   0  -1  16   36.53    4.57
   0   1  16   32.38    4.87
   0  -1 -16   38.28    5.53
   0   1 -16   27.86    4.27
   0   1  17   72.78    5.78
   0  -1  17   84.41    6.98
   0   1  17   66.14    5.79
   0  -1 -17   77.33    7.67
   0   1 -17   66.89    7.00
   0  -1  17   80.97    7.42
   0   1  17   74.22    6.77
   0   1 -17   71.96    6.80
   0   1  18   26.40    4.29
   0   1  18   28.79    3.99
   0  -1  18   27.46    4.91
   0   1 -18   19.83    4.08
   0  -1 -18   18.46    4.50
   0   1  18   31.90    4.78
   0   1 -18   29.93    4.74
   0   1  19   82.60    6.75
   0   1  19   85.12    7.24
   0  -1 -19   79.62    8.45
   0   1 -19   70.54    7.73
   0   1  19   93.26    8.19
   0  -1  19   93.84    8.62
   0   1 -19   69.93    7.29
   0   1  20   -1.63    2.20
   0   1  20   -0.99    1.66
   0  -1  20    1.87    2.30
   0   1 -20   -0.49    2.12
   0  -1 -20   -0.52    2.73
   0   1  20    0.19    1.98
   0   1 -20    1.16    2.51
   0   1  21    4.03    2.59
   0   1  21    7.86    2.71
   0  -1  21    5.94    3.15
   0  -1 -21    1.74    2.56
   0   1 -21    4.28    2.64
   0   1  21    1.41    2.32
   0   1 -21    6.81    3.38
   0   1  22   11.20    3.52
   0   1  22    9.74    2.96
   0  -1  22   11.55    4.08
   0   1 -22    4.86    3.38
   0  -1 -22   10.98    4.22
   0   1  22    8.10    3.39
   0   1 -22    7.76    3.84
   0   1 -23    1.11    2.85
   0  -1 -23    3.39    2.68
   0   1 -23    3.52    2.63
   0  -1 -23    1.82    2.61
   0   1  23    1.95    2.21
   0   1  23    5.85    2.86
   0   1  23    6.72    3.16
   0  -1  23   11.18    3.99
   0   1  24   12.65    3.88
   0  -1 -24    8.17    4.15
   0   1 -24   14.39    4.44
   0   1 -24   15.32    4.49
   0  -1 -24   18.48    4.62
   0   1  24   14.63    3.68
   0   1  24   11.85    3.53
   0  -1  24   15.31    4.64
   0  -1  24   12.93    3.66
   0   1  25   -2.38    2.91
   0   1 -25    7.37    3.61
   0  -1 -25    6.49    3.86
   0   1  25    2.61    2.42
   0  -1  25   -1.77    3.04
   0   1  25   -2.68    2.97
   0   1 -25    5.82    3.89
   0  -1 -25   -1.13    3.06
   0  -1  25   -3.53    2.32
   0  -1 -26    4.60    3.96
   0   1 -26    6.19    3.84
   0   1  26   -3.17    3.03
   0  -1  26    5.31    3.22
   0  -1  26   -1.37    2.36
   0   1  26    7.67    3.43
   0  -1 -26    0.12    2.68
   0   1 -26    5.73    3.46
   0   1 -27    0.85    2.73
   0   1  27    2.69    3.36
   0   1  27   -2.22    2.85
   0  -1  27   -0.69    2.33
   0  -2   0 1294.01   47.64
   0   2   0 1172.73   45.32
   0   2  -1  677.89   34.00
   0  -2   1  734.20   35.74
   0  -2  -1  719.32   35.18
   0   2   1  761.53   36.55
   0   2  -1  719.14   32.03
   0  -2   1  698.93   31.28
   0  -2  -2  229.26   19.64
   0  -2   2  220.53   20.04
   0   2   2  242.96   20.87
   0  -2   2  227.46   17.52
   0   2  -2  219.12   17.80
   0  -2   3   32.94    7.02
   0   2  -3   27.60    6.69
   0  -2  -3   37.54    8.20
   0   2   3   24.54    7.38
   0   2  -4 2690.52   21.06
   0   2  -4 2744.49   21.95
   0  -2   4 2664.42   22.29
   0   2   4 2714.32   74.02
   0  -2  -4 2643.72   68.49
   0   2  -4 2763.40   66.55
   0  -2   4 2767.65   62.13
   0   2   4 2800.25   19.31
   0  -2  -5   43.64    2.64
   0  -2  -5   43.15    3.15
   0  -2  -5   44.26    2.52
   0  -2  -5   37.56    8.44
   0   2   5   50.75   10.74
   0   2   5   41.39    2.53
   0  -2   5   42.46    2.60
   0  -2   5   49.00    3.28
   0   2  -5   50.34    3.22
   0  -2  -5   42.91    2.47
   0   2  -5   43.80    2.91
   0   2   5   46.97    2.65
   0   2  -5   47.45    9.22
   0  -2   5   45.86    8.23
   0   2   5   46.38    3.02
   0  -2  -6 3533.59   23.73
   0  -2  -6 3817.84   87.51
   0   2   6 3551.98   93.88
   0  -2  -6 3564.34   23.23
   0   2   6 3616.24   24.84
   0   2  -6 3605.38   27.63
   0  -2   6 3564.47   25.56
   0  -2   6 3520.42   24.76
   0   2   6 3566.90   24.20
   0   2  -6 3664.83   29.47
   0  -2   6 3640.90   29.69
   0  -2  -6 3619.05   25.02
   0  -2  -6 3372.21   60.61
   0  -2   6 3519.95   74.61
   0  -2  -6 3559.74   63.50
   0   2  -6 3721.28   84.61
   0  -2  -6 3484.23   29.88
   0   2   6 3525.43   28.22
   0  -2  -7  266.23    6.87
   0   2   7  316.53   29.43
   0  -2  -7  265.52   24.27
   0  -2  -7  271.18    6.67
   0   2   7  267.33    7.16
   0   2  -7  267.48    8.07
   0  -2   7  266.91    7.10
   0  -2   7  256.57    7.57
   0   2   7  283.16    7.13
   0   2  -7  280.04    8.75
   0  -2   7  280.24    8.74
   0  -2  -7  276.99    7.30
   0   2  -7  274.89    7.75
   0  -2  -7  255.73    8.77
   0  -2   7  264.85   21.13
   0  -2  -7  282.93   17.92
   0  -2  -7  244.25   16.25
   0   2  -7  234.95   22.40
   0   2   7  278.27    8.50
   0  -2  -8  198.96    5.96
   0  -2  -8  194.81   21.76
   0   2   8  171.16   22.96
   0   2  -8  195.45    7.30
   0   2   8  186.33    6.33
   0  -2  -8  190.41    6.19
   0  -2   8  181.53    6.06
   0  -2   8  183.62    6.94
   0   2  -8  188.85    7.63
   0   2  -8  187.90    6.95
   0  -2  -8  176.81    7.82
   0   2   8  198.78    7.73
   0  -2   8  187.10    7.61
   0   2   8  182.90    6.13
   0   2  -8  183.14   20.68
   0  -2  -8  181.11   14.45
   0  -2  -8  182.48   14.15
   0  -2   8  157.14   17.39
   0  -2   9   85.24    5.44
   0  -2  -9   86.67    4.12
   0  -2  -9   91.73   15.53
   0   2   9   57.93   13.91
   0   2  -9   86.41    5.16
   0   2  -9   85.35   14.72
   0  -2   9   95.95   14.23
   0  -2  -9   78.70    9.44
   0   2   9   84.85    4.49
   0  -2   9   79.72    3.53
   0  -2   9   82.60    4.30
   0  -2   9   79.68    4.80
   0   2  -9   84.46    5.40
   0  -2  -9   64.74    8.73
   0   2   9   79.10    4.27
   0   2   9   84.30    5.36
   0  -2  -9   84.73    5.75
   0   2  -9   84.72    5.06
   0  -2  -9   79.70    4.32
   0  -2  10   84.16    5.68
   0  -2 -10   73.33    3.95
   0   2  10   88.30   18.16
   0   2 -10   73.53    5.13
   0  -2 -10   71.67    8.94
   0  -2  10   62.66   12.31
   0   2 -10   76.62   14.84
   0   2  10   81.04    4.64
   0  -2  10   82.63    3.60
   0  -2  10   82.42    5.28
   0  -2  10   77.28    4.27
   0   2 -10   82.62    5.63
   0  -2 -10   79.78    9.66
   0   2  10   81.12    4.61
   0   2  10   77.23    5.49
   0  -2 -10   71.13    5.54
   0   2 -10   81.27    5.27
   0  -2 -10   75.35    4.42
   0  -2  11   55.56    4.99
   0  -2 -11   58.42    4.14
   0  -2 -11   55.67    3.57
   0   2 -11   57.46    4.86
   0   2  11   48.46   14.40
   0   2  11   69.61    4.56
   0  -2  11   58.75    3.14
   0  -2  11   51.48    4.51
   0  -2  11   59.91    3.96
   0   2 -11   62.69    5.23
   0  -2  11   56.61    7.34
   0   2  11   59.37    5.02
   0   2  11   58.68    4.06
   0  -2 -11   65.03    5.55
   0   2 -11   58.90    4.76
   0  -2 -11   56.35    8.35
   0  -2 -11   65.45    8.69
   0   2 -11   57.81   13.47
   0  -2  11   42.90   10.72
   0   2 -12  187.03    8.93
   0  -2 -12  183.66    7.65
   0  -2  12  184.43    9.43
   0  -2 -12  189.08    7.32
   0   2  12  185.28    9.31
   0   2  12  184.79    7.81
   0  -2  12  191.19    5.83
   0  -2  12  173.47    8.59
   0  -2  12  195.19    7.25
   0   2 -12  185.35    8.76
   0  -2 -12  196.31   10.00
   0   2  12  184.01    7.58
   0  -2 -12  189.36    6.89
   0   2 -12  200.33    9.61
   0   2 -12  135.95   21.72
   0  -2 -12  175.55   14.43
   0  -2 -12  167.00   14.18
   0   2  13   39.08    3.88
   0   2 -13   39.27    4.41
   0   2  13   38.54    4.51
   0  -2  13   39.97    3.39
   0  -2  13   37.92    4.31
   0   2 -13   35.78   11.80
   0   2 -13   38.80    4.42
   0  -2 -13   41.14    4.99
   0   2  13   32.25    3.42
   0  -2 -13   37.31    3.28
   0  -2 -13   39.82    3.58
   0  -2  13   39.36    4.56
   0  -2 -13   36.49    3.63
   0   2 -13   34.78    4.36
   0   2  14   -1.89    1.61
   0   2 -14    0.21    1.67
   0  -2  14    1.09    0.83
   0  -2  14    0.38    1.84
   0   2 -14   -1.47    5.60
   0   2  14   -0.22    1.24
   0  -2 -14    0.01    2.07
   0   2 -14    0.32    1.64
   0  -2 -14   -0.28    0.96
   0   2  14   -1.04    1.27
   0  -2 -14    2.58    1.32
   0   2 -14   -0.44    1.59
   0  -2 -15  150.71    6.95
   0   2  15  141.71    7.76
   0  -2  15  158.13    9.98
   0   2  15  154.89    8.17
   0  -2 -15  158.29   10.35
   0   2 -15  142.71    8.87
   0  -2 -15  163.05    7.64
   0   2 -15  145.79    9.16
   0   2  15  148.67    9.52
   0  -2  16   34.19    5.13
   0   2  16   36.90    5.16
   0   2  16   30.51    3.89
   0  -2 -16   36.31    3.74
   0  -2 -16   26.20    4.78
   0   2 -16   31.05    4.59
   0   2 -16   29.72    4.58
   0   2  16   34.56    4.04
   0   2  17  148.91   10.34
   0   2  17  135.23    8.09
   0   2 -17  136.88    9.58
   0  -2 -17  143.27   10.64
   0   2 -17  130.09    9.28
   0  -2 -17  159.23    7.69
   0  -2  17  153.23   10.69
   0   2  17  131.84    8.09
   0   2 -18    1.66    2.41
   0   2  18   -2.79    2.28
   0   2  18    8.00    2.76
   0  -2  18    1.16    2.53
   0  -2 -18    2.34    2.95
   0   2 -18    0.30    1.94
   0   2  18    0.77    1.74
   0   2 -19   54.67    6.73
   0   2  19   53.79    6.08
   0   2  19   49.64    5.41
   0  -2  19   59.82    7.40
   0   2 -19   53.73    6.43
   0  -2 -19   62.81    7.65
   0   2  19   56.92    5.85
   0   2 -20   -2.00    2.75
   0   2  20    0.06    1.83
   0   2  20    3.82    2.48
   0  -2  20    4.04    2.78
   0  -2 -20   -1.41    2.64
   0   2 -20    1.12    2.22
   0   2  20   -1.12    1.84
   0   2 -21   46.26    6.64
   0   2  21   36.42    5.62
   0   2  21   48.15    5.75
   0  -2  21   38.53    6.42
   0   2 -21   35.15    5.68
   0  -2 -21   38.73    6.68
   0   2  21   37.78    5.32
   0   2 -22    5.82    3.60
   0   2  22   -3.47    2.72
   0   2  22    1.36    2.12
   0  -2  22    1.63    2.14
   0   2 -22   -0.18    2.40
   0  -2 -22   -0.54    2.77
   0   2  22   -1.14    2.02
   0   2 -23   12.63    4.11
   0   2  23   16.90    3.98
   0   2  23    7.97    2.92
   0  -2  23   17.80    5.17
   0  -2 -23   20.39    5.77
   0   2 -23   11.96    3.91
   0   2  23   12.63    3.72
   0   2 -24    4.21    3.09
   0   2  24   -2.45    2.82
   0  -2 -24    7.41    4.70
   0   2 -24    0.54    2.80
   0   2  24    2.84    2.67
   0  -2  24    4.75    3.47
   0   2  24    1.94    2.66
   0   2  25    7.68    3.10
   0   2  25    9.85    4.03
   0  -2 -25    6.14    4.24
   0   2 -25    5.05    3.16
   0   2  25    9.80    3.66
   0  -2  25    9.47    4.12
   0   2 -25    9.62    4.10
   0  -2 -25    2.18    2.49
   0   2 -26   -2.34    3.56
   0  -2 -26   -6.52    3.83
   0   2  26    2.71    2.68
   0  -2  26   -3.41    3.58
   0   2  26   10.25    4.41
   0  -2  26    5.19    2.89
   0   2  26   -0.70    2.69
   0  -2 -26    2.63    3.77
   0  -2  27    1.46    2.30
   0   2  27    4.86    3.42
   0  -3   0   -0.13    0.60
   0  -3   0    0.75    3.13
   0   3   0   -1.79    3.90
   0   3   0   -0.20    0.57
   0   3   0    0.94    0.99
   0   3   1  159.17    5.10
   0   3  -1  161.53    5.11
   0  -3   1  171.38   21.41
   0   3  -1  160.31   20.48
   0  -3  -1  144.15   19.49
   0   3   1  159.58    5.74
   0   3  -1  147.92    5.29
   0   3   1  125.90   18.09
   0  -3   1  148.20    4.56
   0  -3  -1  144.22    5.17
   0  -3   1  151.02    5.22
   0   3  -1  148.62    5.57
   0  -3   1  174.49   19.17
   0  -3  -1  149.05    4.95
   0   3  -2   95.22    4.59
   0   3  -2   97.71    4.44
   0  -3  -2  100.05    4.23
   0  -3  -2  110.61   16.91
   0   3   2   97.75    4.46
   0   3  -2  103.90   16.58
   0   3  -2   93.10    4.23
   0   3   2   94.41   16.05
   0  -3   2   97.99   16.46
   0  -3   2   94.79    4.44
   0  -3   2   99.01    3.96
   0  -3  -2   99.42    4.31
   0   3   2   99.56    4.31
   0   3  -2  111.77   15.38
   0  -3   2  109.80   14.82
   0   3   2  103.10    4.07
   0   3  -2  102.57    4.09
   0   3  -3  671.34   12.25
   0   3   3  684.22   43.74
   0  -3   3  687.13   43.61
   0  -3  -3  676.16   41.55
   0   3   3  648.62   11.54
   0   3  -3  657.31   11.54
   0   3  -3  670.41   38.03
   0  -3   3  662.43   36.24
   0  -3  -3  677.52   11.16
   0   3   3  656.48   11.11
   0   3   3  689.64   10.48
   0   3  -3  699.11   10.62
   0  -3   3  680.05   12.35
   0  -3  -3  654.13   10.96
   0  -3   3  664.91   10.68
   0   3   3  665.22   11.04
   0   3  -4   55.72    3.65
   0  -3  -4   55.00    3.05
   0   3   4   58.53    3.47
   0  -3   4   73.66   14.54
   0  -3  -4   45.34   10.70
   0   3   4   54.49   12.66
   0  -3  -4   57.97    3.36
   0   3   4   59.81    3.43
   0  -3   4   59.23    3.34
   0  -3  -4   57.13    3.44
   0   3   4   59.57    3.21
   0  -3   4   56.39    3.77
   0   3  -4   50.98    3.26
   0  -3   4   50.26   10.02
   0   3  -4   58.77   11.74
   0  -3  -4   55.15    3.26
   0   3   4   57.38    3.29
   0   3   5 2404.25   85.34
   0  -3  -5 2427.70   78.64
   0   3   5 2420.91   22.14
   0   3   5 2438.30   22.36
   0  -3  -5 2328.14   23.75
   0  -3  -5 2512.88   22.76
   0  -3   5 2433.87   22.23
   0   3  -5 2439.71   23.84
   0  -3   5 2468.04   25.61
   0  -3  -5 2395.73   20.38
   0   3   5 2410.62   21.45
   0  -3   5 2586.68   71.86
   0   3  -5 2430.54   75.97
   0   3  -5 2384.93   24.21
   0  -3  -6   76.70    3.80
   0  -3  -6   82.31    4.32
   0  -3  -6   75.88    3.86
   0  -3  -6   74.62   13.76
   0   3   6   63.74   14.18
   0   3   6   75.18    4.11
   0  -3   6   78.21    4.18
   0  -3  -6   79.97    4.78
   0   3  -6   72.73    4.46
   0  -3   6   75.68    4.71
   0   3  -6   72.42    4.43
   0   3   6   77.75    3.98
   0   3  -6   72.75   13.59
   0  -3   6   76.97   12.49
   0   3   6   77.73    4.34
   0  -3  -7 1435.83   16.86
   0   3   7 1442.37   70.16
   0  -3  -7 1455.56   18.78
   0  -3   7 1449.49   21.56
   0  -3  -7 1392.42   61.42
   0   3   7 1439.49   18.35
   0  -3   7 1493.27   18.58
   0  -3  -7 1437.92   16.94
   0  -3  -7 1409.91   21.34
   0   3  -7 1433.64   16.98
   0   3  -7 1456.43   20.32
   0   3   7 1474.80   20.04
   0   3  -7 1476.86   62.83
   0  -3   7 1395.09   54.26
   0   3   7 1451.12   17.55
   0   3  -7 1464.36   20.79
   0  -3  -8  203.78    6.60
   0   3   8  238.07   29.66
   0  -3  -8  210.67   24.46
   0  -3   8  210.84    8.70
   0   3   8  202.10    7.20
   0  -3  -8  207.21    6.59
   0  -3  -8  208.84    7.41
   0  -3   8  206.80    7.23
   0   3  -8  197.92    6.91
   0  -3  -8  203.18    8.59
   0   3  -8  205.81    7.99
   0   3   8  208.44    8.04
   0  -3  -8  212.07   18.62
   0   3  -8  162.85   22.02
   0  -3  -8  223.87   18.83
   0  -3   8  209.78   21.50
   0   3   8  187.87    6.63
   0   3  -8  200.90    8.17
   0  -3  -9   68.15    4.05
   0  -3  -9   57.14   13.20
   0   3   9   59.26   15.35
   0  -3   9   71.16    5.30
   0   3   9   64.76    4.26
   0  -3  -9   62.62    3.76
   0  -3  -9   69.93    4.41
   0  -3   9   66.17    4.25
   0  -3  -9   65.00    5.19
   0   3  -9   65.11    4.27
   0   3  -9   67.31    4.89
   0   3   9   63.89    4.81
   0   3  -9   74.37   15.06
   0  -3  -9   62.06    9.72
   0  -3   9   63.65   12.14
   0  -3  -9   65.55   10.32
   0   3   9   67.80    4.08
   0   3  -9   63.94    4.85
   0  -3 -10  116.80    5.58
   0  -3 -10  124.89    6.08
   0   3 -10  130.55   20.89
   0  -3  10  115.78   17.23
   0  -3 -10  118.94   13.37
   0  -3 -10  120.64   14.04
   0  -3 -10  112.83   19.09
   0   3  10  130.10   23.92
   0   3  10  118.46    6.01
   0  -3  10  128.00    6.05
   0  -3 -10  123.22    5.38
   0   3 -10  120.52    6.19
   0  -3 -10  117.69    7.36
   0   3 -10  127.57    7.17
   0   3  10  119.27    5.68
   0  -3  10  125.77    7.35
   0   3 -10  114.80    6.62
   0   3  10  121.72    6.95
   0   3 -11   16.84    2.97
   0  -3 -11   17.89    2.30
   0  -3 -11   19.54    2.47
   0  -3 -11   14.56    2.27
   0  -3  11   15.85    1.85
   0  -3 -11   11.92    6.38
   0   3  11   14.85    2.69
   0  -3  11   14.47    2.83
   0  -3  11   16.23    2.25
   0   3 -11   17.55    3.66
   0   3 -11    2.44    4.55
   0  -3  11   17.83    7.49
   0  -3 -11   15.72    5.18
   0  -3 -11   16.25    5.21
   0   3  11   16.53    2.49
   0   3 -11   15.95    2.54
   0  -3 -11   13.16    2.75
   0   3  11   15.50    2.33
   0  -3  12   52.77    5.38
   0  -3 -12   54.11    4.33
   0   3 -12   47.02    4.69
   0   3  12   56.86    4.72
   0  -3  12   51.13    4.08
   0  -3 -12   53.59    4.21
   0  -3  12   52.48    3.33
   0   3 -12   48.44    4.45
   0  -3 -12   54.11    5.53
   0   3  12   53.20    4.15
   0  -3 -12   51.48    3.84
   0   3  12   47.29    4.96
   0  -3  12   58.31   13.26
   0   3 -12   45.09   13.87
   0  -3 -12   48.34    8.77
   0  -3 -12   51.18    8.79
   0   3 -12   52.33    5.11
   0  -3  13   50.87    5.61
   0   3  13   46.45    4.36
   0   3  13   45.66    4.95
   0  -3  13   44.46    3.92
   0   3 -13   40.52    4.65
   0  -3  13   43.54    3.08
   0  -3 -13   43.31    3.62
   0   3  13   45.76    4.13
   0   3 -13   47.73    4.73
   0  -3 -13   52.22    5.74
   0  -3 -13   44.30    3.94
   0   3 -13   43.34    4.85
   0  -3 -13   45.83    4.15
   0  -3  13   35.43   10.86
   0   3 -13   45.08   14.10
   0   3  14  227.78   11.42
   0  -3  14  222.49    8.81
   0  -3 -14  233.34    9.45
   0   3  14  228.42    9.92
   0  -3  14  248.82   12.52
   0  -3 -14  220.60    8.26
   0   3 -14  232.12   11.57
   0  -3 -14  215.67    9.11
   0  -3 -14  232.49   12.33
   0   3 -14  236.22   10.80
   0   3 -14  240.96   11.49
   0   3  14  230.86    9.37
   0   3  15   52.61    5.15
   0  -3 -15   54.63    4.85
   0   3 -15   46.44    5.05
   0  -3 -15   42.41    5.92
   0  -3  15   42.27    4.06
   0   3  15   42.42    5.39
   0   3 -15   57.61    6.21
   0  -3 -15   43.62    3.92
   0  -3 -15   44.42    4.43
   0  -3  15   44.63    5.69
   0   3 -15   44.85    5.29
   0   3  15   47.86    4.57
   0   3  16  124.65    9.26
   0  -3 -16  139.71    7.81
   0   3 -16  129.06    9.30
   0  -3 -16  136.61    7.01
   0   3  16  131.69    8.24
   0   3  16  128.36    7.82
   0   3 -16  139.24    9.01
   0  -3 -16  122.16    9.67
   0   3 -16  131.14    9.21
   0  -3 -16  133.19    7.74
   0  -3  16  145.88   10.39
   0   3  17   10.64    3.25
   0  -3 -17   12.11    2.41
   0   3 -17   11.30    3.14
   0   3  17   10.83    2.58
   0  -3  17   10.14    3.71
   0  -3 -17   10.82    3.51
   0   3 -17   13.96    3.22
   0   3  17   14.36    3.01
   0   3 -18   15.78    3.97
   0  -3 -18   19.21    3.19
   0   3  18   10.55    2.91
   0  -3  18   13.19    3.84
   0   3 -18   18.72    3.80
   0  -3 -18   20.79    4.68
   0   3  18   13.48    3.27
   0  -3 -19   56.75    5.11
   0   3 -19   51.64    6.58
   0  -3 -19   46.71    6.86
   0   3 -19   49.72    6.38
   0   3  19   42.09    5.15
   0  -3  19   44.50    6.67
   0   3  19   46.84    5.45
   0   3  20   20.06    3.90
   0   3  20   27.03    4.71
   0   3 -20   24.62    4.99
   0  -3 -20   30.53    6.26
   0   3  20   27.18    4.26
   0  -3  20   24.56    5.36
   0  -3 -20   32.89    4.06
   0   3 -20   22.29    4.99
   0   3  21    1.56    1.88
   0   3  21    2.44    1.92
   0  -3 -21   -0.46    2.78
   0   3 -21    0.03    2.05
   0   3  21    3.52    2.51
   0  -3  21    4.72    3.76
   0   3 -21    3.51    3.25
   0   3  22   21.28    4.31
   0   3  22   17.06    4.21
   0  -3 -22   20.33    5.30
   0   3  22   26.84    4.57
   0  -3  22   21.94    5.22
   0   3 -22   20.75    5.17
   0   3  23   14.48    3.98
   0   3  23    5.17    2.67
   0  -3 -23    3.09    2.94
   0   3  23    9.63    3.13
   0  -3  23    7.63    4.18
   0   3 -23    9.53    4.09
   0   3  24    5.18    3.14
   0   3  24   15.83    4.55
   0  -3 -24   11.68    4.63
   0   3  24   11.17    3.66
   0  -3  24   10.17    4.14
   0   3 -24   12.15    4.62
   0   3  25    0.59    2.08
   0  -3 -25    0.43    3.39
   0   3  25    3.15    2.74
   0   3 -25   -2.88    3.65
   0   3  25    2.52    2.71
   0  -3  25   -0.11    3.18
   0  -3 -26   13.31    5.37
   0  -3  26   22.98    6.21
   0   3 -26   18.03    5.34
   0   3  26   13.31    3.96
   0   3  26   12.29    4.13
   0  -4   0  593.25   11.17
   0   4   0  655.48   11.92
   0  -4   0  610.30   10.13
   0  -4   0  641.83   12.37
   0  -4   0  634.15   12.69
   0   4   0  605.81   45.89
   0  -4   0  657.33   48.19
   0   4   0  625.70   12.45
   0   4   0  628.59   13.13
   0   4   0  621.08   12.46
   0   4   1    5.25    1.34
   0  -4   1    3.01    3.32
   0  -4  -1    7.03    1.44
   0  -4   1    4.41    1.13
   0  -4   1    4.95    1.38
   0  -4   1   10.16    1.67
   0  -4  -1    5.54    1.34
   0  -4  -1    3.70    0.86
   0  -4   1    5.19    1.14
   0  -4   1    6.38    6.16
   0   4  -1    8.77    6.48
   0   4  -1    6.19    1.46
   0   4   1    4.26    5.27
   0  -4  -1    3.28    3.82
   0   4  -1    6.65    1.50
   0   4   1    6.78    1.55
   0  -4  -1    6.37    1.45
   0   4  -1    5.01    1.12
   0   4   1    6.30    1.28
   0   4  -1    4.70    1.29
   0   4   1    6.76    1.40
   0  -4  -2  760.13   50.96
   0  -4   2  730.72   51.62
   0   4  -2  748.15   50.51
   0   4   2  745.15   51.79
   0   4   2  751.81   14.20
   0   4   2  721.75   13.33
   0   4  -2  692.55   13.17
   0  -4  -2  733.80   12.89
   0  -4   2  755.94   45.80
   0   4   2  801.93   13.13
   0   4  -2  765.90   12.94
   0  -4   2  757.00   13.59
   0  -4  -2  738.68   13.28
   0   4  -2  741.19   14.03
   0   4  -2  736.47   14.55
   0  -4   2  724.84   12.12
   0   4   2  750.14   13.46
   0  -4   2  736.60   14.19
   0  -4  -2  729.24   13.07
   0   4  -3  359.26    8.50
   0  -4   3  352.43    8.82
   0  -4   3  385.82   10.49
   0  -4  -3  355.47    9.02
   0  -4   3  389.70   37.60
   0  -4  -3  395.55   36.68
   0   4  -3  371.47   35.05
   0   4   3  369.50   36.71
   0   4  -3  344.73    9.25
   0   4   3  348.73    9.29
   0  -4  -3  352.80    8.73
   0   4  -3  360.61    9.87
   0   4   3  354.21    9.29
   0   4  -3  385.62   33.21
   0  -4   3  345.51   30.24
   0  -4  -3  370.70    9.35
   0   4  -3  353.77   10.26
   0   4   3  359.27    9.80
   0  -4  -3  353.24    9.28
   0  -4  -3  333.57    7.85
   0  -4  -4    4.42    1.31
   0   4  -4    3.66    1.51
   0  -4  -4    5.97    1.54
   0  -4   4    5.34    1.36
   0   4   4    2.54    4.12
   0  -4  -4   10.85    7.08
   0  -4   4    0.91    3.79
   0  -4   4    7.80    5.40
   0   4  -4    3.02    2.65
   0   4   4    5.72    1.64
   0   4   4    6.91    1.63
   0   4   4    2.47    0.90
   0  -4  -4    3.21    1.17
   0  -4  -4    2.59    1.08
   0   4   4    4.00    1.30
   0   4  -4    4.40    1.31
   0   4  -4    3.25    1.42
   0  -4   4    6.75    1.92
   0  -4   5    6.67    1.72
   0  -4  -5    6.37    1.32
   0   4  -5    9.39    1.97
   0  -4  -5    6.78    4.96
   0  -4   5   13.02    7.34
   0   4   5    6.11    6.12
   0   4   5    6.49    1.37
   0   4   5    7.30    1.64
   0   4   5    9.33    1.72
   0  -4  -5    8.04    1.65
   0  -4   5   10.29    1.83
   0  -4  -5    5.78    1.45
   0   4   5    8.78    1.74
   0   4  -5    5.99    1.56
   0   4  -5    5.32    1.32
   0  -4   5   11.21    5.48
   0   4  -5   11.27    7.43
   0  -4  -5    8.31    1.68
   0   4   6  234.76   30.79
   0  -4   6  175.87   21.35
   0   4  -6  161.08   22.75
   0   4   6  200.08    7.09
   0  -4   6  178.66   27.21
   0  -4  -6  191.63   25.32
   0   4   6  186.91    7.24
   0  -4   6  195.39    7.21
   0  -4  -6  195.87    7.70
   0  -4   6  194.61    8.25
   0   4  -6  197.94    8.08
   0  -4  -6  194.42    6.61
   0   4  -6  194.64    7.50
   0   4   6  192.89    6.89
   0  -4  -6  208.95    7.64
   0  -4  -7   57.40    3.72
   0   4  -7   61.30    6.45
   0   4  -7   58.18   13.94
   0  -4   7   51.26   11.86
   0  -4  -7   57.12    3.78
   0  -4  -7   66.34   15.05
   0   4   7   69.84   17.27
   0   4   7   54.12    4.11
   0  -4   7   56.13    4.06
   0   4  -7   52.68    3.11
   0  -4  -7   52.92    4.36
   0  -4   7   56.17    4.72
   0   4  -7   61.30    4.67
   0  -4  -7   65.03    4.51
   0   4  -7   65.12    4.64
   0   4   7   58.17    3.90
   0   4   7   61.34    4.24
   0  -4  -8   61.67    3.90
   0   4  -8   62.20    8.20
   0   4  -8   52.39   13.38
   0  -4   8   74.83   13.99
   0  -4  -8   63.44    4.01
   0   4   8   47.69   15.23
   0  -4  -8   52.36   13.43
   0   4   8   61.88    4.47
   0  -4   8   64.53    4.42
   0   4  -8   56.75    3.58
   0  -4  -8   60.58    4.88
   0   4   8   60.51    4.56
   0   4   8   63.90    4.16
   0   4  -8   58.68    4.76
   0   4  -8   59.52    4.72
   0  -4   8   60.35    5.01
   0  -4  -8   64.39    4.54
   0   4  -9    7.71    3.58
   0  -4  -9   10.28    1.79
   0   4   9   14.81    9.90
   0  -4  -9   11.18    6.89
   0   4   9   14.17    2.24
   0   4   9   13.59    2.18
   0  -4  -9    8.78    1.72
   0  -4   9   11.56    2.53
   0   4   9   11.46    2.23
   0  -4  -9   10.12    5.21
   0  -4   9   10.79    6.25
   0  -4  -9   11.99    4.74
   0   4  -9    5.87    5.44
   0  -4  -9   12.17    2.59
   0   4  -9   12.89    1.93
   0   4  -9    8.44    1.98
   0  -4  -9   12.67    2.13
   0  -4   9    8.41    1.91
   0   4  -9    8.42    2.10
   0  -4 -10  182.49    7.15
   0   4 -10  190.48   27.26
   0  -4 -10  179.74   19.63
   0  -4  10  197.08   23.60
   0  -4 -10  178.44   18.97
   0  -4  10  194.89    9.63
   0  -4 -10  195.31   26.87
   0   4  10  189.87    8.22
   0  -4  10  183.43    7.78
   0   4  10  188.22    8.69
   0   4 -10  187.43    7.48
   0  -4 -10  173.57    9.20
   0  -4 -10  192.89    8.25
   0   4 -10  190.05    9.09
   0  -4 -10  200.84    7.37
   0   4  10  197.15    7.60
   0   4 -10  175.47    8.79
   0  -4  11   26.81    3.14
   0  -4 -11   34.01    8.23
   0  -4  11   23.64    8.09
   0   4 -11   29.13   11.16
   0  -4 -11   20.88    6.58
   0  -4 -11   31.66    3.05
   0   4  11   29.57    3.45
   0   4 -11   33.25    4.09
   0   4  11   26.73    3.70
   0   4 -11   35.47    3.52
   0  -4 -11   24.87    4.01
   0   4  11   33.72    3.39
   0  -4 -11   25.18    2.83
   0   4 -11   28.41    3.87
   0  -4  11   28.37    4.06
   0  -4 -11   31.06    3.45
   0  -4 -12  120.02    5.99
   0  -4  12  125.11   19.97
   0  -4 -12  116.48   15.50
   0   4 -12  118.03   23.18
   0   4  12  120.12    7.03
   0   4 -12  128.34    8.17
   0  -4  12  121.75    6.72
   0   4 -12  121.33    6.81
   0  -4 -12  127.01    8.61
   0   4  12  131.08    6.64
   0  -4  12  126.91    8.60
   0   4  12  125.33    7.90
   0   4 -12  136.40    8.39
   0  -4 -12  120.62    6.98
   0  -4 -12  122.27    6.33
   0   4  13  110.24    6.99
   0  -4  13  113.41    6.68
   0   4  13  110.57    7.86
   0   4 -13  123.93    8.23
   0  -4  13  118.10    5.41
   0  -4 -13  111.32    5.97
   0   4 -13  108.98    6.85
   0  -4 -13  112.25    8.46
   0   4  13  126.04    6.78
   0  -4 -13  116.87    6.44
   0  -4 -13  123.77    7.21
   0   4 -13  111.73    7.90
   0  -4  13  128.60    9.14
   0   4  14   41.62    4.28
   0   4  14   37.38    4.41
   0  -4  14   31.83    3.78
   0  -4 -14   42.18    4.18
   0   4  14   31.04    4.53
   0   4 -14   43.80    5.20
   0  -4  14   38.29    5.30
   0  -4 -14   35.58    5.08
   0   4 -14   41.77    4.45
   0   4 -14   40.58    5.07
   0  -4 -14   39.05    4.30
   0  -4 -14   37.37    3.65
   0   4  15    1.58    2.08
   0  -4  15    2.04    1.54
   0   4  15   -0.54    1.75
   0  -4  15    1.24    2.31
   0   4  15    1.06    1.60
   0  -4 -15    3.41    1.58
   0  -4 -15    3.69    1.67
   0   4 -15    2.00    2.28
   0  -4 -15    2.46    2.34
   0   4 -15    3.93    1.96
   0  -4 -15    4.08    1.59
   0   4 -15    4.91    2.76
   0   4  16    2.71    2.45
   0  -4  16    2.75    1.33
   0  -4  16    1.14    2.72
   0   4  16    3.40    1.97
   0  -4 -16    4.43    1.87
   0  -4 -16    1.99    1.49
   0   4  16    9.64    2.87
   0   4 -16   -1.17    2.60
   0   4 -16    4.61    2.61
   0  -4 -16    1.93    1.42
   0   4 -16    2.66    1.70
   0  -4 -16    5.05    3.11
   0   4  17   -0.69    2.04
   0  -4  17   -1.39    2.71
   0   4  17   -0.73    1.67
   0  -4 -17   -2.97    2.10
   0  -4 -17    0.06    1.39
   0   4 -17   -3.93    2.99
   0  -4 -17    0.22    1.27
   0  -4 -17    3.48    3.15
   0   4  17    2.14    2.28
   0   4  18    1.07    2.03
   0  -4  18    1.16    2.54
   0  -4 -18    5.40    2.09
   0   4 -18    8.40    3.38
   0  -4 -18    1.01    2.74
   0   4  18    0.76    1.68
   0   4  19   -2.64    1.98
   0  -4  19    1.19    2.47
   0  -4 -19    2.30    1.71
   0   4 -19    2.22    2.63
   0  -4 -19    3.36    3.17
   0   4  19    3.18    1.72
   0   4  20    5.90    2.76
   0  -4  20    7.34    3.62
   0   4  20    8.21    2.68
   0  -4 -20   11.68    4.63
   0  -4 -20    5.70    2.11
   0   4 -20    5.26    2.72
   0   4 -21    1.55    2.69
   0   4  21   -2.54    2.44
   0  -4  21    0.63    2.42
   0   4  21    3.76    2.71
   0  -4 -21   -2.35    2.73
   0   4  21    0.58    2.06
   0   4 -22   -0.09    2.37
   0   4  22    0.28    2.07
   0  -4  22   -0.67    3.10
   0   4  22    2.31    2.20
   0  -4 -22   -0.53    2.72
   0   4  22   -2.11    2.30
   0   4 -23    9.96    4.81
   0   4  23   -0.38    2.12
   0  -4  23    6.38    3.23
   0   4  23   -2.22    2.55
   0  -4 -23   -1.59    3.55
   0   4  23   -1.65    2.40
   0   4 -24    1.00    3.40
   0   4  24    1.81    2.78
   0  -4  24    5.82    2.99
   0   4  24   -1.26    2.37
   0   4  24   -0.33    2.21
   0   4  25    3.92    2.88
   0  -4 -25    0.55    3.65
   0   4  25    1.30    2.40
   0   4 -25   -3.55    3.72
   0   4 -26   -2.98    3.40
   0   4  26   -0.22    2.51
   0   5   0    2.34    1.26
   0   5   0    7.57    7.54
   0  -5   0   -0.19    4.53
   0   5   0    3.21    1.59
   0  -5   0    0.69    0.93
   0  -5   0   -0.05    1.16
   0  -5   0    2.57    1.33
   0  -5   0    0.63    3.30
   0  -5   0    2.30    1.11
   0   5   0    5.58    1.95
   0  -5  -1   88.60    4.77
   0  -5   1   87.40    4.56
   0  -5  -1   82.44    4.10
   0  -5  -1   68.22   17.45
   0   5  -1   75.07   18.02
   0  -5   1   84.64   19.93
   0   5   1   93.09    5.42
   0   5  -1   93.42    5.45
   0   5   1   87.95   20.19
   0   5  -1   98.48    5.94
   0   5   1   81.15    5.31
   0  -5   1   81.43    4.60
   0  -5   1   88.56    5.51
   0  -5  -1   91.49    5.39
   0   5   1   89.71    5.35
   0   5  -1   94.22    5.50
   0  -5   1   89.88    5.35
   0  -5  -1   80.51    5.01
   0  -5   1  107.69   19.72
   0   5  -2  233.46    8.74
   0  -5  -2  215.32    7.36
   0  -5   2  215.55    7.35
   0   5  -2  208.25    6.48
   0  -5  -2  217.08    8.19
   0  -5   2  216.19    8.21
   0  -5   2  201.50   30.86
   0   5   2  238.63   32.78
   0   5  -2  195.56   28.73
   0  -5  -2  208.70    7.62
   0  -5   2  210.70   27.18
   0   5   2  226.49    8.26
   0   5   2  211.44    8.13
   0  -5  -2  186.79   28.66
   0   5  -2  211.96    8.21
   0  -5   2  222.60    8.77
   0  -5  -2  218.87    8.10
   0   5   2  224.52    8.68
   0   5  -2  226.23    9.00
   0   5  -3  178.97    8.18
   0   5   3  187.63    7.87
   0   5  -3  181.69    7.85
   0  -5  -3  170.04    6.64
   0   5   3  164.83   27.15
   0  -5   3  176.52   28.96
   0   5  -3  172.18    7.35
   0   5  -3  158.95   26.08
   0   5   3  177.95    7.49
   0  -5  -3  162.57   26.70
   0  -5   3  162.29    7.21
   0  -5  -3  181.94    7.50
   0  -5   3  176.66    6.85
   0  -5   3  162.77    7.67
   0  -5  -3  188.13    7.34
   0  -5   3  177.39   24.78
   0   5  -3  172.59    6.33
   0  -5  -3  179.59    6.11
   0   5   3  181.69    7.38
   0  -5  -3  171.29    7.11
   0  -5  -4    6.25    1.56
   0   5  -4    5.12    1.61
   0  -5   4    6.27    1.49
   0  -5  -4    6.91    1.80
   0   5   4    8.74    8.06
   0  -5   4    5.16    3.77
   0  -5  -4   12.74    7.62
   0   5   4    4.12    1.49
   0   5   4    5.73    1.70
   0  -5  -4    4.86    1.50
   0  -5   4    6.38    4.99
   0   5  -4    8.85    4.64
   0   5  -4    6.58    1.51
   0   5   4    6.59    1.20
   0  -5  -4    5.89    1.37
   0  -5   4    5.95    1.85
   0   5  -4    5.55    1.69
   0   5   4    4.39    1.40
   0   5   5  460.27   10.35
   0  -5  -5  456.81   11.19
   0  -5   5  512.32   50.19
   0   5   5  472.20   47.69
   0  -5  -5  490.20   45.07
   0   5   5  472.65   12.42
   0   5   5  490.96   12.18
   0   5  -5  474.99   13.01
   0  -5   5  471.98   11.89
   0   5  -5  465.64    9.47
   0   5  -5  466.08   11.63
   0   5   5  476.94   12.46
   0  -5   5  488.10   40.07
   0   5  -5  481.84   42.67
   0  -5  -5  463.83   11.43
   0   5  -5  477.56   13.66
   0  -5   5  473.34   13.70
   0  -5  -5  475.24   11.99
   0  -5  -5  507.47   12.86
   0   5   6   38.25    3.63
   0   5  -6   35.90    3.93
   0  -5  -6   44.99   13.89
   0  -5   6   32.94   13.64
   0   5   6   28.54    3.22
   0   5   6   27.60   11.91
   0   5  -6   35.12    3.44
   0   5  -6   35.74    2.78
   0  -5   6   37.24    3.55
   0   5   6   33.18    3.01
   0  -5  -6   32.32    3.21
   0  -5  -6   33.85    3.53
   0  -5  -6   34.39    3.43
   0  -5  -6   33.17    3.09
   0   5   6   37.24    3.42
   0   5  -6   32.05    3.53
   0  -5   6   34.81    3.86
   0   5  -6   19.04    9.42
   0  -5   6   37.27   11.27
   0   5   7  170.86   29.75
   0  -5  -7  148.40   24.57
   0  -5   7  171.61   30.28
   0   5  -7  165.10    7.63
   0  -5   7  165.64    7.44
   0   5   7  163.04    7.65
   0  -5   7  166.63    8.63
   0   5  -7  139.12   23.92
   0  -5   7  175.36   23.87
   0   5  -7  165.89    8.36
   0   5   7  168.32    7.16
   0  -5  -7  172.26    6.89
   0   5   7  169.07    7.28
   0  -5  -7  154.43    7.57
   0  -5  -7  169.59    7.87
   0   5   8  218.45    8.27
   0  -5  -8  204.01    7.80
   0  -5  -8  164.44   26.24
   0   5   8  187.03   31.67
   0  -5   8  182.03   31.27
   0   5   8  190.43    8.42
   0  -5   8  177.60   24.12
   0   5  -8  247.52   32.45
   0  -5   8  196.83    8.24
   0  -5  -8  198.56    8.65
   0  -5  -8  183.73    7.17
   0   5  -8  210.65    9.71
   0   5   8  200.77    8.29
   0  -5   8  209.13    9.97
   0   5  -8  182.75    8.43
   0  -5  -8  189.17    8.88
   0   5   9  201.61    8.03
   0   5   9  196.86    8.80
   0   5  -9  227.32   31.77
   0  -5   9  163.02   22.92
   0  -5  -9  198.21    9.48
   0   5  -9  201.53    9.67
   0  -5   9  193.11    8.40
   0  -5  -9  209.03    9.17
   0  -5  -9  190.27    7.47
   0   5   9  186.95    8.44
   0  -5   9  210.52   10.30
   0  -5  -9  211.18    8.03
   0   5  -9  193.58    9.01
   0  -5  10   73.01    6.37
   0  -5 -10   64.95    5.76
   0   5  10   69.00    5.41
   0  -5  10   66.94   14.93
   0   5 -10   75.74   18.79
   0  -5 -10   68.03   13.48
   0  -5 -10   35.74    9.78
   0   5 -10   65.22    5.84
   0  -5  10   64.68    5.02
   0  -5 -10   67.32    5.45
   0   5  10   64.32    4.77
   0   5 -10   61.77    5.48
   0  -5 -10   68.99    4.65
   0   5  10   61.53    5.12
   0  -5 -10   71.07    4.76
   0  -5 -11    3.89    2.45
   0  -5  11    0.37    1.85
   0   5  11   -1.89    1.79
   0  -5  11   -0.36    1.15
   0   5  11   -0.47    1.54
   0  -5 -11   -7.74    4.86
   0  -5 -11    2.10    3.03
   0  -5 -11    1.15    1.35
   0   5  11   -1.21    1.40
   0  -5 -11   -2.01    1.97
   0   5 -11   -1.89    1.85
   0  -5 -11    1.13    1.15
   0   5 -11   -1.65    1.59
   0  -5 -12   81.67    7.12
   0  -5 -12   72.36    5.04
   0   5  12   74.15    6.05
   0   5  12   76.20    6.29
   0  -5  12   70.53    5.60
   0  -5 -12   80.93    5.29
   0   5  12   75.96    5.33
   0  -5 -12   84.10    6.34
   0   5 -12   76.76    6.69
   0   5 -12   78.24    6.60
   0  -5  12   80.13    7.23
   0   5  13    6.73    2.03
   0  -5  13    9.07    2.36
   0   5 -13   13.30    3.27
   0   5  13    9.69    2.32
   0  -5  13   12.45    3.39
   0  -5 -13   12.27    2.28
   0   5 -13    9.04    2.66
   0  -5 -13    9.30    2.52
   0   5  13   10.53    2.62
   0  -5 -13    8.85    3.09
   0  -5 -13   11.48    2.34
   0  -5 -14  115.29    9.19
   0  -5 -14  135.17    7.37
   0   5  14  138.07    8.61
   0   5  14  120.82    8.66
   0  -5  14  134.70    7.90
   0  -5 -14  117.87    6.62
   0   5  14  140.42    7.88
   0  -5 -14  127.57    8.17
   0   5 -14  116.66    8.89
   0   5 -14  118.35    8.72
   0  -5  14  132.31   10.06
   0   5  15    5.50    2.35
   0  -5  15    7.71    2.51
   0  -5 -15    4.21    2.43
   0   5  15    5.85    2.20
   0   5  15   10.48    3.45
   0   5 -15    0.03    2.43
   0  -5 -15    4.79    1.66
   0  -5  15    3.90    2.66
   0  -5 -15    5.32    1.99
   0  -5 -15    9.05    3.29
   0   5 -15    2.02    2.14
   0   5  16   39.10    5.01
   0  -5 -16   47.65    6.44
   0  -5 -16   41.72    4.65
   0  -5  16   42.01    4.67
   0   5  16   44.80    5.82
   0   5 -16   40.93    5.67
   0  -5 -16   40.47    4.16
   0   5 -16   34.28    5.20
   0  -5 -16   37.47    4.81
   0   5  16   43.45    4.70
   0  -5  16   34.38    5.83
   0   5 -17   46.70    6.11
   0  -5 -17   44.68    4.46
   0  -5  17   35.47    6.19
   0  -5 -17   39.17    6.40
   0   5 -17   40.62    6.08
   0  -5 -17   41.31    4.67
   0  -5 -17   37.98    4.95
   0   5  17   42.18    5.35
   0   5  17   54.88    5.47
   0   5  18   23.19    3.93
   0  -5 -18   30.11    5.67
   0   5 -18   29.82    5.35
   0  -5 -18   28.72    3.81
   0  -5  18   25.02    5.37
   0   5  18   28.53    4.65
   0  -5 -18   24.22    3.76
   0   5  19   14.52    3.18
   0  -5 -19   20.26    5.02
   0  -5 -19   22.71    3.51
   0   5 -19   17.54    4.64
   0  -5  19   14.69    4.57
   0   5  19   18.01    3.98
   0  -5 -19   13.59    2.90
   0  -5  20   21.99    5.53
   0   5 -20   13.72    4.19
   0  -5 -20   17.55    3.18
   0   5  20    8.24    2.65
   0  -5 -20    7.95    3.71
   0   5  20   11.80    3.69
   0  -5  21   -1.79    3.09
   0   5 -21    0.99    2.82
   0   5  21    0.85    1.77
   0  -5 -21    3.63    3.77
   0   5  21   -3.31    2.40
   0  -5  22   21.31    5.25
   0   5 -22   21.32    5.60
   0   5  22   16.74    3.63
   0   5  22   11.60    3.70
   0  -5 -22   16.39    5.31
   0   5  23    7.51    3.59
   0  -5  23    1.07    3.09
   0   5 -23    5.95    3.44
   0   5  23    2.89    2.80
   0   5  23   -0.69    2.53
   0  -5 -23   -4.08    4.49
   0  -5  24   10.69    4.36
   0   5 -24    9.20    4.35
   0   5  24   14.93    3.97
   0  -5 -24   25.01    6.33
   0   5  24   13.42    4.18
   0  -5  25    4.48    3.31
   0   5  25    7.80    3.30
   0   5 -25    1.85    3.48
   0   6   0  354.62   11.51
   0   6   0  355.81   11.76
   0   6   0  352.31   12.19
   0  -6   0  341.23    9.45
   0  -6   0  346.44   39.86
   0  -6   0  357.32   10.68
   0   6   0  386.43   45.05
   0  -6   0  439.34   48.83
   0  -6   0  354.72   11.50
   0  -6   0  383.08   12.19
   0   6   1   11.81    9.62
   0   6   1   24.99    3.23
   0   6  -1   19.66   10.42
   0  -6  -1   35.46   14.87
   0   6  -1   25.81    3.36
   0  -6   1   23.28   11.95
   0   6  -1   25.12    3.23
   0   6   1   22.48    2.99
   0   6  -1   20.95    2.11
   0  -6  -1   21.73    2.65
   0   6   1   21.11    3.16
   0   6  -1   18.16    2.83
   0  -6   1   24.20   10.82
   0  -6   1   17.88    2.89
   0  -6  -1   22.11    3.05
   0  -6  -1   21.37    2.83
   0  -6   1   20.36    2.68
   0  -6  -1   24.03    3.13
   0  -6   1   17.99    2.90
   0  -6   1   23.83    2.68
   0  -6  -2  110.75    5.82
   0   6  -2  113.54    6.81
   0  -6   2  111.65    5.82
   0   6  -2  117.10    5.28
   0  -6   2  141.36   27.94
   0  -6  -2  118.31   25.03
   0   6  -2  124.20   25.54
   0   6  -2  110.91    6.54
   0   6   2  119.01    6.69
   0   6   2  133.92   26.87
   0   6   2  114.60    6.50
   0  -6   2  109.19   21.68
   0  -6  -2  114.29    6.45
   0  -6   2  123.88    7.18
   0  -6  -2  114.21    4.65
   0  -6  -2  117.57    6.38
   0   6   2  127.20    7.24
   0   6  -2  111.26    6.94
   0  -6  -2  121.77    6.85
   0  -6   2  119.69    6.84
   0   6  -3   13.88    3.04
   0   6   3   15.91    2.81
   0   6  -3   18.57    3.11
   0   6   3   15.46    2.69
   0  -6   3    6.09    8.49
   0   6  -3   15.27    9.67
   0   6  -3   11.53    2.44
   0  -6  -3   11.57    9.01
   0   6   3   11.91    9.15
   0   6   3   12.79    2.53
   0   6  -3    6.68    1.49
   0  -6  -3   12.41    2.13
   0  -6   3   12.64    8.33
   0  -6  -3    9.04    1.61
   0  -6   3   15.16    2.92
   0  -6  -3   15.12    2.56
   0  -6  -3    9.25    2.30
   0  -6   3   13.65    2.68
   0  -6   3   11.90    2.33
   0  -6  -3   16.63    2.86
   0   6  -4    6.61    2.17
   0   6   4    6.08    1.85
   0   6   4    5.03    1.66
   0   6  -4    5.61    1.98
   0  -6   4    4.50    5.45
   0   6   4   21.93   12.21
   0  -6  -4    0.44    4.82
   0  -6   4    8.29    7.58
   0   6   4    9.87    2.23
   0   6   4    7.06    1.28
   0  -6   4    6.28    1.99
   0  -6  -4    7.04    1.77
   0  -6   4    6.38    1.88
   0  -6  -4    6.73    1.55
   0  -6   4    5.45    1.97
   0  -6  -4   10.65    2.10
   0  -6  -4   11.36    2.13
   0  -6  -4    6.22    1.96
   0   6  -4    8.65    1.66
   0  -6   5   55.10    5.14
   0   6   5   59.68    4.90
   0   6   5   51.74    4.32
   0  -6  -5   53.76   16.84
   0   6   5   58.37    4.82
   0  -6   5   51.96   17.69
   0   6   5   35.55   14.92
   0  -6   5   80.67   18.01
   0   6  -5   57.33   16.34
   0   6  -5   56.34    5.12
   0  -6   5   61.26    4.70
   0  -6  -5   52.92    4.57
   0  -6   5   62.89    5.05
   0  -6  -5   54.84    4.32
   0  -6  -5   50.84    4.01
   0  -6  -5   61.33    5.02
   0   6   5   46.49    3.43
   0   6  -5   60.43    5.44
   0   6  -5   57.28    3.45
   0   6  -5   51.54    4.11
   0  -6   6  117.14    7.69
   0   6   6  117.85    6.77
   0   6   6  117.57    6.53
   0   6   6   89.36   23.41
   0   6   6   95.07    6.21
   0  -6  -6  141.09   26.52
   0  -6   6  141.45   23.62
   0   6  -6   83.02   19.89
   0   6  -6  115.42    7.16
   0  -6   6  115.55    6.56
   0  -6  -6  108.47    6.40
   0  -6  -6  107.69    6.16
   0   6   6  111.91    5.65
   0  -6  -6  116.50    6.18
   0   6  -6  111.35    7.39
   0   6  -6  102.84    6.01
   0   6  -6  113.97    5.17
   0  -6  -6  113.75    6.84
   0  -6  -7  761.07   15.64
   0   6   7  708.30   17.30
   0   6   7  761.46   16.64
   0   6  -7  699.29   18.07
   0   6  -7  708.22   16.37
   0   6  -7  740.58   13.85
   0   6   7  753.00   16.96
   0   6  -7  763.78   19.61
   0  -6  -7  714.80   16.70
   0   6   7  724.80   15.22
   0  -6   7  742.87   19.59
   0  -6   7  745.59   16.88
   0  -6   7  714.57   52.69
   0   6  -7  682.72   57.27
   0  -6  -7  753.64   17.84
   0   6   8   60.15    4.86
   0   6   8   69.54    5.68
   0   6  -8   76.45    6.13
   0   6  -8   44.05   15.24
   0  -6   8   59.10   15.38
   0  -6  -8   66.92    5.52
   0  -6   8   74.61    5.53
   0   6   8   73.12    5.15
   0  -6  -8   73.43    5.87
   0  -6   8   55.29    5.54
   0   6  -8   62.73    5.86
   0   6  -8   71.11    4.57
   0   6  -8   64.78    5.24
   0  -6  -8   66.32    4.72
   0   6   9  174.68    8.12
   0  -6  -9  166.30    7.77
   0   6   9  153.59    8.52
   0   6  -9  156.68    9.01
   0  -6  -9  169.05    9.06
   0  -6   9  169.84    8.48
   0  -6  -9  166.18    8.84
   0  -6   9  172.65   10.01
   0  -6  -9  165.96    7.43
   0   6  -9  161.91    9.44
   0   6   9  152.31    7.80
   0   6  -9  172.58    8.80
   0   6  -9  170.50    7.36
   0   6 -10   32.80    4.53
   0   6  10   33.68    3.72
   0   6  10   32.28    4.09
   0   6  10   33.16    3.95
   0  -6 -10   33.01    4.39
   0  -6  10   29.82    3.75
   0  -6 -10   37.93    3.72
   0   6 -10   36.70    4.31
   0  -6 -10   38.64    4.47
   0  -6 -10   25.08    3.06
   0  -6  10   33.63    4.81
   0   6 -11   14.01    3.34
   0   6  11   17.19    2.78
   0   6  11   13.00    2.76
   0  -6 -11    9.85    2.93
   0  -6  11   16.61    3.89
   0   6  11   13.75    2.87
   0  -6 -11   14.45    7.54
   0  -6 -11   16.38    7.49
   0   6 -11   17.12    3.35
   0  -6 -11   15.83    2.59
   0  -6 -11   14.71    2.59
   0  -6 -11   12.54    2.96
   0  -6  11   17.33    2.93
   0   6  12   27.63    4.35
   0   6  12   24.36    3.54
   0   6  12   15.46    3.34
   0  -6 -12   10.37    3.15
   0  -6  12   15.43    3.05
   0  -6  12   23.41    4.58
   0  -6 -12   22.15    3.78
   0   6 -12   28.61    4.60
   0  -6 -12   18.42    2.85
   0   6 -12   18.74    3.69
   0  -6 -12   20.30    3.15
   0   6  13   59.57    5.88
   0   6  13   65.12    5.30
   0   6  13   61.55    6.07
   0  -6  13   58.76    5.56
   0  -6 -13   49.06    6.03
   0  -6 -13   60.47    5.03
   0  -6  13   65.79    7.13
   0   6 -13   63.41    6.73
   0  -6 -13   65.18    6.28
   0  -6 -13   56.24    4.86
   0   6 -13   58.46    6.17
   0   6  14    1.28    1.74
   0   6  14    3.83    2.23
   0   6  14    0.50    1.59
   0  -6 -14   -2.65    2.51
   0  -6  14   -0.90    1.75
   0  -6  14    6.18    3.21
   0  -6 -14    0.48    1.47
   0  -6 -14    3.63    1.87
   0   6 -14    3.13    2.46
   0   6 -14   -0.57    2.11
   0  -6 -14    1.15    2.08
   0   6  15   93.14    7.84
   0   6  15  120.00    7.56
   0  -6  15  107.65    7.67
   0   6  15   98.33    8.28
   0  -6 -15   96.19    6.50
   0  -6  15  116.19   10.04
   0  -6 -15  110.47    7.08
   0   6 -15   94.96    8.69
   0  -6 -15   92.96    8.74
   0   6 -15  105.29    8.64
   0  -6 -15   95.64    7.83
   0   6  16    8.65    2.74
   0  -6  16    8.46    2.52
   0   6 -16    5.90    2.97
   0  -6 -16    8.31    2.33
   0  -6 -16    6.59    3.25
   0   6  16    3.68    2.33
   0  -6 -16    7.26    2.23
   0  -6  16   14.76    4.76
   0   6 -16    3.85    2.42
   0  -6 -16   10.07    2.96
   0  -6  17  117.72   11.05
   0   6  17  126.03    8.20
   0  -6 -17  119.30    9.08
   0  -6 -17  105.97   10.20
   0   6  17  110.96    9.18
   0   6 -17  117.62    9.78
   0  -6 -17  119.20    7.44
   0  -6 -17  123.03    7.95
   0   6 -17  118.05   10.42
   0   6  18   47.32    6.31
   0  -6 -18   38.90    5.60
   0  -6 -18   38.40    4.74
   0   6 -18   49.80    7.17
   0  -6 -18   34.36    4.27
   0   6  18   37.16    4.98
   0  -6 -18   45.35    7.19
   0  -6  18   47.33    7.57
   0  -6  19   81.66    9.67
   0  -6 -19   59.21    5.62
   0   6 -19   74.25    8.68
   0  -6 -19   62.62    8.33
   0  -6 -19   57.17    5.95
   0   6  19   41.65    6.10
   0   6  19   67.35    6.67
   0  -6  20   -7.58    4.15
   0  -6 -20    0.83    1.68
   0   6 -20    0.38    2.49
   0  -6 -20   -0.34    1.64
   0  -6 -20    1.57    3.24
   0   6  20   -0.87    2.07
   0   6  20   -0.57    1.99
   0   6  21    9.13    3.40
   0  -6 -21   20.37    5.50
   0   6 -21   20.61    5.55
   0   6  21   17.33    3.84
   0  -6  21   13.04    4.52
   0  -6 -22    9.15    4.50
   0   6 -22   13.51    4.98
   0   6  22    6.88    2.84
   0  -6  22    7.21    4.18
   0  -6 -23   21.40    5.89
   0   6 -23   24.04    6.12
   0   6  23   30.51    5.07
   0  -6  23   15.10    4.99
   0  -6 -24    5.72    4.34
   0  -6  24    0.25    3.12
   0   6  24    1.08    2.13
   0   6 -24    3.42    4.35
   0   6 -25    6.03    3.89
   0  -7   0   12.08    2.81
   0   7   0   11.61    2.91
   0   7   0   13.75    3.30
   0  -7   0    6.95    2.19
   0   7   0   12.07    2.89
   0  -7   0   11.09    2.66
   0  -7   1  112.24    6.12
   0  -7   1  123.84    7.77
   0  -7  -1  122.19    7.52
   0  -7  -1  115.39    6.47
   0   7  -1  130.96    7.78
   0   7   1  131.72    7.63
   0   7  -1  119.01    7.83
   0   7   1  115.68    7.66
   0   7  -1  120.33    5.31
   0  -7  -1  112.22    6.72
   0  -7   1  117.97    6.64
   0   7  -1  131.95    7.67
   0   7   1  116.51    7.26
   0  -7   1  124.35    7.50
   0  -7  -1  120.65    7.39
   0  -7   2 1027.24   18.81
   0  -7   2 1031.76   22.47
   0  -7  -2 1028.96   21.13
   0  -7  -2  949.96   18.26
   0   7  -2 1045.14   21.98
   0   7   2 1031.57   20.91
   0   7  -2 1029.54   22.87
   0   7   2  999.98   21.72
   0   7  -2  971.09   16.04
   0  -7  -2 1010.00   14.61
   0  -7  -2 1045.63   20.54
   0   7  -2 1022.93   21.28
   0   7   2 1017.42   21.22
   0  -7   2 1057.59   21.88
   0  -7  -2 1043.76   21.33
   0  -7   3  396.44   12.06
   0  -7  -3  408.12   13.19
   0  -7  -3  397.27    9.98
   0  -7   3  400.49   14.18
   0  -7  -3  406.19   13.15
   0   7  -3  402.41   14.04
   0  -7  -3  393.61   11.70
   0   7   3  383.92   13.13
   0   7  -3  386.94   13.20
   0   7  -3  397.49   10.74
   0   7   3  414.80   13.91
   0   7  -3  415.49   14.73
   0   7   3  422.62   13.22
   0  -7   3  407.81   13.67
   0  -7  -3  407.35   13.42
   0   7  -4    1.07    0.92
   0   7   4    2.74    1.02
   0   7   4    2.10    1.75
   0  -7   4   -0.44    1.72
   0  -7   4    1.74    1.34
   0  -7   4    2.47    1.89
   0  -7  -4   -0.02    1.60
   0  -7  -4    1.87    1.22
   0  -7  -4   -0.27    1.95
   0   7   4    0.81    1.46
   0   7  -4    2.88    1.88
   0   7  -4    2.61    2.10
   0   7   4    4.57    2.02
   0  -7  -4    1.27    1.15
   0  -7  -4    3.83    1.65
   0   7   5  707.58   18.10
   0   7  -5  700.61   15.58
   0   7   5  690.96   13.31
   0  -7   5  718.19   16.93
   0  -7  -5  749.39   18.46
   0  -7   5  740.32   20.15
   0  -7  -5  711.40   16.82
   0   7  -5  716.84   18.95
   0  -7  -5  711.17   17.57
   0  -7   5  738.83   18.66
   0   7   5  670.61   17.57
   0   7   5  716.73   17.39
   0  -7  -5  689.42   15.12
   0   7  -5  720.72   19.97
   0   7   6  331.89   12.24
   0   7  -6  328.75   11.19
   0  -7   6  333.26   11.86
   0   7   6  319.89    9.80
   0  -7  -6  346.20   12.92
   0  -7   6  340.42   13.92
   0  -7  -6  319.64   11.09
   0   7  -6  321.08   13.02
   0  -7  -6  305.82   11.56
   0  -7   6  339.84   12.77
   0   7   6  310.63   12.17
   0   7   6  338.16   11.93
   0  -7  -6  322.65   10.95
   0   7  -6  326.27   13.58
   0   7   7  193.94    9.34
   0   7  -7  187.21    8.79
   0   7   7  179.98    7.83
   0  -7   7  204.14    9.50
   0  -7   7  192.65   10.80
   0  -7   7  192.45    9.64
   0  -7  -7  186.82    9.00
   0   7  -7  197.42   10.51
   0   7   7  190.22    9.68
   0  -7  -7  170.17    8.46
   0  -7  -7  186.85    9.77
   0   7  -7  186.95   10.60
   0  -7  -7  174.63    8.21
   0   7   7  207.43    9.39
   0   7   8  208.88   10.34
   0  -7  -8  211.55   10.46
   0  -7   8  207.86    9.88
   0   7   8  201.24    8.75
   0   7   8  217.69    9.67
   0  -7  -8  214.61    8.98
   0   7  -8  228.58   11.91
   0  -7   8  201.81   11.44
   0   7  -8  195.41   10.57
   0   7  -8  195.71    9.42
   0  -7  -8  188.44    9.41
   0   7   9    3.79    2.19
   0   7   9    1.04    1.22
   0   7   9    0.23    1.44
   0  -7   9    0.60    1.44
   0  -7  -9    1.95    1.51
   0   7  -9    0.78    1.46
   0  -7   9   -0.49    1.89
   0  -7  -9    2.07    1.83
   0   7  -9    0.58    1.86
   0   7  -9    0.87    1.62
   0   7 -10    0.83    1.50
   0   7  10    0.83    1.37
   0   7  10    1.83    1.54
   0   7 -10    0.54    2.01
   0  -7  10    0.11    2.12
   0  -7 -10    1.57    1.40
   0  -7  10    3.15    1.87
   0  -7 -10    1.63    2.01
   0  -7 -10   -2.88    2.23
   0   7  10    0.97    1.58
   0   7 -10    0.65    1.99
   0  -7 -10    2.49    1.47
   0   7 -11    0.33    1.68
   0   7  11    0.84    1.63
   0   7 -11   -0.12    1.97
   0   7  11    2.31    1.98
   0  -7  11   -1.85    2.63
   0  -7 -11   -0.82    1.56
   0  -7  11   -1.14    2.02
   0  -7 -11    0.10    1.85
   0  -7 -11    3.12    2.10
   0   7 -11    1.45    1.73
   0  -7 -11    2.09    2.21
   0   7  11   -1.37    1.49
   0   7 -12   11.50    3.33
   0   7 -12   10.52    2.74
   0   7  12   10.74    2.70
   0   7  12   13.53    3.41
   0  -7 -12   15.53    3.76
   0  -7 -12   10.59    2.56
   0  -7  12    7.12    2.52
   0   7  12   16.29    3.17
   0  -7 -12   11.75    3.32
   0  -7 -12   14.09    2.85
   0  -7  12   10.84    3.41
   0   7 -12    8.05    2.95
   0   7  13    3.97    2.49
   0  -7 -13    5.35    2.08
   0   7  13    2.36    1.88
   0  -7 -13    5.17    2.41
   0  -7  13    9.10    2.61
   0   7  13    6.89    2.60
   0   7 -13    2.33    2.20
   0   7 -13    1.17    2.02
   0  -7 -13    3.75    2.78
   0  -7 -13    1.91    1.63
   0  -7  13    5.27    2.97
   0   7  14   11.67    3.19
   0  -7 -14    9.83    2.73
   0   7  14    6.27    2.50
   0  -7  14    8.84    3.01
   0   7  14   11.22    3.22
   0  -7 -14    6.22    1.91
   0  -7  14   15.21    4.38
   0   7 -14   13.75    3.59
   0   7 -14   19.84    4.58
   0  -7 -14    7.95    2.91
   0  -7 -14   10.87    3.61
   0  -7 -15   22.25    4.33
   0   7 -15   21.96    4.53
   0   7 -15   26.33    5.13
   0  -7  15   24.21    5.59
   0  -7  15   24.68    4.04
   0   7  15   23.34    3.83
   0   7  15   20.67    3.84
   0  -7 -15   12.45    4.26
   0  -7 -15   26.07    3.67
   0  -7 -15   22.54    3.52
   0  -7 -16   60.26    5.48
   0  -7 -16   67.80    5.93
   0  -7  16   62.04    8.07
   0  -7 -16   64.60    7.81
   0  -7 -16   58.80    6.81
   0   7  16   61.51    5.95
   0   7 -16   56.55    7.80
   0   7 -16   62.38    7.24
   0   7  16   74.16    7.63
   0  -7 -17   18.60    4.16
   0  -7  17   14.97    4.40
   0  -7 -17   13.03    4.26
   0  -7 -17   11.79    2.92
   0   7  17   13.58    3.17
   0  -7 -17   17.46    3.31
   0   7 -17    9.87    3.76
   0   7 -17    9.21    3.42
   0   7  17   16.19    3.76
   0   7  18   17.30    4.27
   0  -7 -18   20.43    3.52
   0  -7 -18   18.51    5.20
   0  -7  18   19.83    5.03
   0   7 -18   17.94    4.50
   0  -7 -18   16.36    3.36
   0  -7 -18   23.18    4.62
   0   7  18   13.33    3.39
   0   7  19    4.32    2.80
   0   7 -19    3.27    3.66
   0   7  19   -3.01    2.42
   0  -7 -19    1.92    2.79
   0  -7 -19    4.23    2.21
   0  -7  19    5.36    3.81
   0  -7 -19    0.55    1.44
   0  -7 -19    4.41    3.89
   0   7 -20    0.80    3.29
   0  -7 -20    1.11    3.13
   0  -7 -20    1.99    2.07
   0   7  20    6.59    3.11
   0  -7 -20   -0.08    1.85
   0  -7  20   -2.76    4.07
   0   7  21   10.00    3.23
   0  -7 -21    8.12    4.07
   0  -7  21   11.00    4.91
   0   7 -21    6.57    4.22
   0   7  22   -1.51    2.43
   0  -7 -22   -1.98    3.21
   0  -7  22    6.65    5.62
   0   7 -22   -1.58    3.27
   0   7  23    2.24    2.50
   0  -7  23    6.73    4.36
   0  -7 -23   10.67    5.05
   0   7 -23    3.20    3.04
   0  -7 -24   10.60    5.95
   0   7 -24   -3.92    3.96
   0  -8   0  532.69   16.80
   0  -8   0  519.68   15.16
   0   8   0  510.68   16.32
   0   8   0  544.53   17.61
   0  -8   0  552.11   17.20
   0   8   0  528.37   16.41
   0  -8  -1   92.14    7.02
   0  -8   1  109.52    7.90
   0  -8  -1   99.61    6.36
   0  -8   1   92.00    7.22
   0  -8  -1  102.24    7.30
   0  -8  -1   93.18    6.71
   0   8   1  100.04    7.24
   0   8  -1   88.24    6.81
   0   8   1   96.19    7.54
   0   8  -1   99.20    7.69
   0   8  -1   91.78    7.02
   0   8   1  101.90    7.28
   0  -8   2  963.22   23.39
   0  -8  -2  974.60   22.20
   0   8  -2  923.07   21.71
   0   8   2  928.65   21.83
   0  -8  -2  980.99   21.51
   0  -8  -2  987.95   22.46
   0  -8   2  958.31   22.69
   0  -8  -2  939.25   19.28
   0   8   2  986.82   22.07
   0   8  -2  942.83   22.78
   0   8  -2  964.47   23.82
   0   8   2  953.76   22.89
   0   8  -3  103.83    5.81
   0  -8   3  112.70    6.92
   0  -8   3  119.41    8.49
   0  -8  -3  110.97    7.54
   0   8   3  112.23    7.73
   0   8  -3  112.13    7.75
   0  -8  -3  105.35    7.29
   0  -8   3  121.60    8.37
   0  -8  -3  115.72    7.91
   0  -8  -3  106.39    6.51
   0   8  -3  115.38    8.09
   0   8   3  112.92    7.53
   0   8   3   99.45    7.43
   0   8  -3  111.32    8.40
   0   8  -4  332.88   10.73
   0  -8   4  325.53   12.00
   0  -8   4  352.91   13.81
   0  -8  -4  344.28   13.22
   0  -8   4  330.17   14.19
   0  -8  -4  357.05   12.98
   0   8   4  313.17   12.82
   0   8  -4  348.68   14.00
   0  -8  -4  319.63   11.26
   0   8  -4  346.76   14.63
   0   8   4  323.17   13.38
   0   8   4  339.25   12.80
   0  -8  -4  322.13   12.86
   0   8   5   -0.06    1.58
   0   8   5    2.09    1.69
   0   8  -5    0.19    1.13
   0  -8   5   -1.76    1.79
   0   8  -5    0.86    1.63
   0   8   5   -0.48    1.76
   0  -8  -5    1.36    2.18
   0  -8  -5    1.28    1.62
   0  -8   5    0.30    1.50
   0  -8  -5    0.17    1.68
   0  -8   5   -0.48    1.72
   0   8  -5    1.84    2.08
   0  -8  -6   86.85    6.32
   0   8   6   88.62    7.08
   0  -8  -6   94.90    7.34
   0   8   6   90.63    7.08
   0   8  -6   88.06    7.72
   0  -8   6   82.79    6.33
   0  -8   6   98.14    7.43
   0  -8  -6   87.62    6.73
   0   8  -6   87.70    7.39
   0  -8   6   92.84    7.90
   0   8   6  100.09    6.97
   0   8  -6   87.53    6.09
   0  -8  -6   76.45    5.64
   0   8  -7    3.87    2.54
   0  -8  -7    3.61    2.57
   0   8   7    3.41    2.19
   0   8   7   -0.20    1.66
   0  -8   7    1.74    2.10
   0  -8   7    1.65    1.95
   0  -8  -7    2.34    1.97
   0  -8   7    0.62    1.76
   0  -8  -7   -0.75    1.40
   0   8  -7    3.14    1.75
   0  -8  -7    0.74    1.26
   0   8   7    3.25    2.06
   0   8  -7    1.05    2.09
   0   8   8   80.40    6.65
   0   8  -8   67.44    5.80
   0  -8   8   63.38    5.96
   0  -8   8   71.63    7.36
   0  -8  -8   80.33    7.09
   0   8  -8   70.02    7.21
   0   8  -8   75.89    7.17
   0  -8  -8   67.80    5.85
   0   8   8   71.33    6.59
   0   8   8   75.15    6.15
   0  -8  -8   74.43    5.84
   0  -8   8   75.40    6.77
   0   8  -9    4.62    2.05
   0   8   9    6.26    2.39
   0  -8   9    6.19    2.75
   0   8  -9    4.79    2.37
   0  -8  -9    6.96    2.10
   0  -8   9    3.00    2.11
   0  -8   9    4.62    2.05
   0  -8  -9    3.51    2.40
   0  -8  -9    4.39    1.89
   0   8  -9    4.59    2.77
   0   8   9    4.92    2.35
   0   8 -10  188.41   10.29
   0  -8  10  189.48   10.41
   0   8  10  182.54    9.35
   0   8  10  173.71   10.51
   0  -8 -10  182.18    8.93
   0  -8 -10  191.77    9.75
   0  -8 -10  186.36   10.59
   0   8 -10  210.95   12.18
   0   8 -10  170.99   11.60
   0  -8  10  200.05   12.44
   0  -8 -10  170.80   10.76
   0   8  10  212.62   10.21
   0   8 -11   47.19    5.45
   0   8  11   40.08    4.77
   0   8  11   42.15    5.55
   0  -8 -11   39.63    5.40
   0   8 -11   53.39    6.68
   0  -8 -11   43.23    5.62
   0  -8  11   47.06    5.60
   0  -8 -11   49.06    4.77
   0   8  11   54.98    5.54
   0   8 -11   43.39    5.82
   0  -8 -11   42.32    4.87
   0  -8  11   43.35    6.47
   0  -8 -12  313.87   11.94
   0   8  12  287.70   14.14
   0  -8 -12  326.70   12.69
   0  -8  12  324.53   14.03
   0  -8 -12  344.54   15.42
   0   8 -12  329.07   14.51
   0   8 -12  326.29   15.81
   0  -8  12  313.73   16.49
   0  -8 -12  307.97   14.75
   0   8  12  339.29   13.33
   0   8 -12  306.10   16.04
   0   8 -13   19.63    4.70
   0   8  13   18.77    4.00
   0  -8 -13   20.27    3.59
   0  -8  13   24.27    4.24
   0  -8 -13   17.65    4.26
   0   8 -13   22.63    4.27
   0  -8 -13   17.46    4.11
   0  -8 -13   17.68    3.23
   0   8 -13   27.76    5.61
   0  -8  13   25.04    5.57
   0   8  13   16.81    3.65
   0   8  14   81.02    7.94
   0  -8  14   81.86    9.07
   0   8 -14   89.49    8.18
   0  -8 -14   88.58    6.84
   0  -8 -14   81.54    8.39
   0   8 -14   83.35    8.87
   0   8  14   97.86    7.34
   0  -8 -14   85.15    6.50
   0  -8 -14   74.44    7.69
   0   8 -14   81.02    8.32
   0  -8 -15    3.38    3.01
   0  -8 -15    3.77    2.02
   0  -8 -15    5.37    2.15
   0  -8 -15    7.30    3.10
   0   8 -15    4.46    2.92
   0  -8  15    6.52    3.56
   0   8 -15    8.04    3.29
   0   8  15    3.03    2.35
   0   8  15    4.74    2.37
   0   8 -15    8.02    3.46
   0  -8 -16    1.46    2.67
   0  -8 -16    4.07    2.22
   0  -8 -16    1.36    1.70
   0  -8 -16    5.81    3.43
   0   8 -16    1.15    2.58
   0   8 -16    6.24    2.87
   0   8 -16    4.47    3.00
   0  -8  16    9.21    4.18
   0   8  16    4.02    2.44
   0   8  16    6.95    2.47
   0   8  17    3.45    2.70
   0  -8  17   -1.73    3.72
   0  -8 -17    3.79    1.93
   0   8 -17    2.04    2.67
   0  -8 -17   -0.44    3.01
   0  -8 -17    3.41    2.75
   0   8 -17   -1.34    3.11
   0   8  17    0.03    2.01
   0   8 -17    0.99    2.36
   0  -8 -17    1.72    1.83
   0   8 -18    8.07    4.20
   0  -8  18    5.06    3.85
   0  -8 -18    3.04    2.21
   0  -8 -18    2.01    1.82
   0  -8 -18    3.92    3.19
   0   8  18    6.03    2.77
   0   8  18    9.76    3.59
   0   8  19   23.17    4.22
   0  -8 -19   17.33    3.54
   0   8 -19   14.61    4.95
   0  -8 -19   16.90    5.10
   0  -8  19   22.61    6.25
   0  -8 -19   14.70    4.27
   0  -8 -20    1.73    3.17
   0   8 -20    3.62    3.56
   0   8  20   -0.23    2.11
   0  -8  20    1.01    3.15
   0  -8 -21    1.45    3.46
   0   8 -21   -4.05    4.01
   0   8  21    2.27    2.62
   0  -8  21    6.85    4.21
   0  -8 -22    1.09    3.41
   0   8 -22   -1.06    3.50
   0   8  22    3.20    2.87
   0  -8  22   -2.57    3.43
   0  -8 -23    3.78    3.98
   0  -8  23    2.79    3.92
   0   8  23    2.46    2.61
   0   8 -23    4.11    3.83
   0   9   0    1.82    2.34
   0  -9   0    0.47    1.93
   0  -9   0   -0.08    2.15
   0   9   0    1.48    1.94
   0   9   0    0.99    2.35
   0  -9   0   -1.21    2.02
   0   9   1   60.68    6.33
   0   9  -1   69.33    7.25
   0  -9  -1   71.38    6.31
   0  -9   1   59.04    6.30
   0  -9  -1   67.56    6.60
   0   9  -1   58.96    5.94
   0   9   1   70.47    6.49
   0  -9  -1   69.04    6.76
   0  -9   1   73.20    6.81
   0   9  -1   73.85    6.82
   0   9   1   70.08    6.47
   0   9   2  425.20   16.42
   0   9  -2  416.07   16.69
   0  -9  -2  421.20   15.08
   0  -9  -2  398.77   15.20
   0  -9   2  392.96   15.94
   0   9   2  392.46   15.21
   0   9  -2  394.63   15.16
   0  -9   2  433.19   16.32
   0  -9  -2  414.87   15.58
   0   9  -2  395.77   15.75
   0   9   2  416.76   15.34
   0   9  -3   81.29    7.61
   0   9   3   80.67    7.26
   0  -9  -3   75.69    6.68
   0  -9  -3   76.36    6.72
   0  -9   3   72.11    7.03
   0   9  -3   69.16    6.62
   0   9   3   65.61    6.39
   0  -9  -3  101.21    7.84
   0  -9   3   75.67    7.08
   0   9  -3   81.70    7.38
   0   9   3   69.94    6.34
   0   9   4  149.97    9.73
   0   9  -4  148.92   10.29
   0  -9  -4  146.50    9.32
   0  -9  -4  154.01    9.17
   0  -9   4  127.87    9.52
   0   9   4  141.15    9.23
   0   9   4  157.81    9.37
   0   9  -4  141.81    9.58
   0  -9   4  146.88    9.75
   0  -9  -4  140.76    9.20
   0   9   5  117.01    8.16
   0  -9   5  138.18    9.47
   0  -9  -5  131.33    8.82
   0  -9   5  127.33    9.63
   0   9   5  129.42    8.99
   0   9  -5  117.73    9.48
   0  -9  -5  123.47    8.86
   0  -9  -5  129.53    8.45
   0   9  -5  119.14    9.00
   0   9   5  112.74    8.38
   0  -9  -6   18.28    3.98
   0   9   6   14.48    3.29
   0   9   6   16.66    3.59
   0  -9  -6   15.84    3.09
   0  -9  -6   11.15    3.08
   0  -9   6   13.34    3.42
   0   9  -6   14.31    3.54
   0   9  -6   15.55    2.76
   0   9  -6   16.84    3.98
   0  -9   6   14.54    4.00
   0   9   6   12.46    3.08
   0   9   7  224.80   11.95
   0   9  -7  227.95   10.51
   0  -9   7  241.54   11.64
   0  -9   7  209.32   12.88
   0  -9   7  240.25   12.65
   0  -9  -7  228.15   11.44
   0  -9  -7  233.34   10.80
   0   9  -7  226.73   12.71
   0  -9  -7  237.35   12.51
   0   9   7  244.55   11.43
   0   9   7  215.95   11.43
   0   9  -7  247.34   13.86
   0   9   8   79.24    7.38
   0  -9  -8   93.09    8.31
   0  -9   8   99.30    7.76
   0  -9   8   95.44    9.04
   0   9   8   91.60    7.48
   0  -9  -8   84.11    6.45
   0   9  -8   83.07    7.96
   0   9  -8   91.64    6.94
   0   9   8  103.21    7.59
   0  -9   8   84.00    7.40
   0   9  -8  101.20    9.14
   0   9  -9   39.43    5.86
   0   9   9   33.78    5.03
   0   9  -9   36.94    4.69
   0   9  -9   40.33    6.14
   0  -9  -9   32.75    5.35
   0   9   9   36.28    4.65
   0  -9  -9   38.42    4.41
   0  -9   9   30.37    4.81
   0  -9   9   45.18    6.53
   0   9  10   78.70    7.44
   0   9 -10   88.15    7.37
   0   9  10   86.30    6.91
   0  -9  10   87.81    7.96
   0  -9 -10   78.61    7.89
   0  -9  10   86.95    8.80
   0   9 -10  103.31    9.76
   0  -9 -10   81.19    6.50
   0  -9 -10   72.86    6.82
   0   9 -10   89.21    8.51
   0  -9  11    2.67    3.04
   0   9  11    5.06    2.61
   0   9 -11    1.87    2.47
   0   9 -11    4.98    2.52
   0  -9  11    3.14    2.62
   0  -9 -11    6.42    2.44
   0   9  11    3.59    2.07
   0  -9 -11    3.39    3.01
   0  -9 -11   -0.32    2.02
   0   9 -11    5.87    3.44
   0  -9 -11    6.91    2.74
   0  -9 -12   81.58    6.51
   0   9  12  103.02    8.94
   0  -9  12   92.54    9.76
   0   9 -12   84.50    7.74
   0   9  12   96.31    7.45
   0  -9  12   88.11    8.22
   0  -9 -12   75.41    8.04
   0   9 -12   87.20    9.21
   0  -9 -12   99.87    8.80
   0   9 -12   91.64    8.96
   0  -9 -12  100.93    7.63
   0   9  13   18.04    3.98
   0   9 -13   24.55    4.57
   0   9 -13   18.71    4.52
   0  -9  13   22.00    4.35
   0  -9 -13   21.17    3.55
   0   9  13   28.52    4.50
   0  -9 -13   17.70    3.82
   0  -9 -13   22.75    4.71
   0   9 -13   19.55    4.89
   0  -9  13   20.26    4.68
   0  -9 -13   34.56    4.74
   0   9 -14    9.04    3.61
   0  -9 -14    5.34    2.43
   0  -9 -14    6.71    2.23
   0   9  14    9.17    3.43
   0  -9  14    2.67    2.52
   0  -9 -14    2.23    2.59
   0   9 -14    6.23    3.49
   0   9  14    3.22    2.18
   0  -9 -14    0.78    2.19
   0   9 -14    4.00    2.42
   0   9 -15   13.64    3.59
   0  -9 -15   15.56    4.61
   0   9  15   18.72    4.40
   0  -9  15   16.61    4.88
   0  -9 -15   12.08    2.79
   0   9 -15   16.63    4.37
   0  -9 -15    8.61    3.69
   0   9 -15   14.66    4.63
   0   9  15   14.91    3.44
   0   9  16    1.19    2.15
   0   9  16    1.94    2.61
   0  -9 -16    0.13    2.59
   0   9 -16    1.89    2.48
   0  -9 -16    0.15    2.15
   0   9 -16   -2.57    3.86
   0  -9  16    1.08    2.61
   0   9 -16   -0.49    2.96
   0  -9 -16    1.93    1.84
   0  -9 -17   23.19    4.19
   0  -9 -17   13.42    4.22
   0   9 -17   10.84    4.27
   0   9  17   11.90    3.39
   0   9 -17    9.41    3.70
   0  -9  17   10.53    4.98
   0  -9 -17   15.37    4.76
   0   9 -17   11.22    4.05
   0  -9 -18    3.24    3.55
   0   9 -18    7.24    4.20
   0  -9  18    6.13    4.36
   0   9 -18    2.53    3.30
   0  -9 -18    2.31    2.51
   0  -9 -18    4.75    2.49
   0   9  18    7.10    2.93
   0  -9 -19   13.57    4.74
   0   9 -19   10.58    3.97
   0  -9  19   14.63    5.49
   0   9 -19    5.75    3.67
   0  -9 -19   12.57    4.17
   0  -9 -19   17.60    3.79
   0   9  19   14.90    3.77
   0  -9 -20    9.46    4.23
   0   9 -20    8.99    4.67
   0  -9  20    7.12    4.85
   0   9  20    1.62    2.13
   0   9 -20    3.98    3.87
   0  -9 -20    7.55    4.35
   0   9 -21    5.69    3.86
   0  -9  21    7.23    4.62
   0   9  21    4.05    2.30
   0   9 -21    0.14    3.15
   0  -9 -21    3.55    3.76
   0   9 -22    0.58    2.82
   0   9  22   -2.38    1.98
   0  -9  22   -9.08    4.78
   0  -9 -22    0.80    3.50
   0   9 -22   -4.75    4.04
   0  10   0   33.99    5.11
   0  10   0   36.10    4.96
   0 -10   0   30.88    5.14
   0  10   0   34.30    5.16
   0 -10   0   32.42    4.83
   0  10   1   -0.18    2.76
   0  10  -1    2.90    2.34
   0  10  -1    3.11    2.60
   0  10   1   -1.80    2.11
   0 -10  -1   -0.49    2.19
   0 -10   1    5.02    3.05
   0 -10  -1    5.98    3.07
   0  10   1    2.40    2.25
   0  10  -1    2.98    2.53
   0 -10  -1    1.50    1.65
   0 -10   1    2.05    2.41
   0  10   2   29.43    4.82
   0  10  -2   27.41    4.97
   0  10  -2   29.32    4.79
   0  10   2   24.02    4.19
   0 -10  -2   26.22    4.34
   0 -10   2   30.31    4.85
   0 -10  -2   27.02    4.82
   0  10  -2   28.25    4.60
   0  10   2   20.25    3.96
   0 -10  -2   22.75    4.01
   0 -10   2   22.21    4.49
   0  10   3   18.76    4.10
   0  10  -3    8.66    3.36
   0  10  -3   16.64    3.86
   0  10   3   11.94    2.95
   0 -10  -3   17.71    3.59
   0 -10   3   18.81    4.04
   0 -10  -3   14.36    3.78
   0  10   3    8.75    2.94
   0  10  -3   15.77    3.52
   0 -10   3   18.42    4.17
   0 -10  -3   20.66    3.93
   0 -10  -4   14.65    3.32
   0  10   4   12.83    3.50
   0  10  -4   15.47    3.90
   0  10  -4   18.18    3.95
   0  10   4   15.15    3.46
   0 -10   4   10.48    3.53
   0 -10  -4   13.83    3.60
   0 -10   4   10.42    3.16
   0  10   4   16.38    3.62
   0 -10  -4   18.95    4.03
   0 -10  -5  108.36    8.09
   0 -10  -5  116.71    9.11
   0  10   5   97.48    8.43
   0  10  -5  119.81   10.02
   0  10  -5   99.71    8.82
   0  10   5  109.87    8.31
   0 -10   5  120.31    9.50
   0 -10  -5   98.16    8.13
   0 -10   5   98.99    8.98
   0  10   5  104.10    8.55
   0 -10   6    2.61    2.75
   0  10   6    6.92    2.94
   0 -10   6    6.51    2.88
   0 -10  -6    4.07    2.57
   0 -10  -6    6.25    2.42
   0  10  -6    3.65    2.25
   0  10  -6    6.23    3.20
   0  10   6    4.49    2.63
   0  10   6   -1.72    2.38
   0 -10  -6    1.59    2.49
   0  10   7   13.45    3.73
   0 -10   7   15.50    3.86
   0 -10  -7   13.21    3.38
   0 -10  -7   15.97    3.48
   0  10  -7   16.88    4.39
   0 -10   7   13.45    4.13
   0  10   7   14.16    3.62
   0  10   7   15.41    3.52
   0  10  -7   16.85    4.18
   0 -10  -7    8.16    3.29
   0  10   8   17.15    3.98
   0 -10   8   10.09    3.46
   0 -10  -8    6.85    2.26
   0  10  -8    8.38    3.66
   0 -10   8   12.59    3.96
   0  10   8   12.97    3.60
   0  10  -8   10.76    3.22
   0 -10  -8   13.03    4.02
   0  10   8   13.29    3.46
   0 -10   9   -1.58    2.54
   0  10  -9   -0.81    2.50
   0 -10  -9    0.67    1.55
   0 -10  -9    1.37    2.44
   0  10  -9    0.75    2.17
   0 -10   9    2.05    2.71
   0  10   9   -1.96    2.29
   0  10   9    3.72    2.42
   0  10  10   27.55    4.60
   0  10 -10   31.45    6.04
   0  10 -10   15.82    3.44
   0 -10  10   19.29    4.16
   0 -10  10   17.29    4.72
   0  10  10   11.71    3.66
   0 -10 -10   25.12    3.94
   0  10 -10   23.69    5.17
   0 -10 -10   21.64    4.91
   0  10  11   91.79    8.80
   0 -10  11   88.97    9.81
   0  10 -11   99.65    9.70
   0  10 -11   94.56    7.98
   0  10 -11  102.17   10.24
   0 -10  11   94.97    8.76
   0 -10 -11  101.59    9.42
   0  10  11  114.81    8.46
   0 -10 -11   95.76    7.87
   0 -10 -11   97.89    7.35
   0  10 -12   -4.08    2.78
   0  10 -12    3.71    3.19
   0 -10  12    1.93    2.56
   0 -10  12   -2.35    3.36
   0  10 -12    0.75    2.82
   0  10  12   -1.55    2.53
   0 -10 -12    1.48    2.73
   0  10  12    2.59    1.90
   0 -10 -12   -0.23    1.77
   0  10 -13    7.92    2.88
   0  10 -13    6.97    3.54
   0 -10  13    7.54    3.06
   0 -10  13   12.62    4.12
   0  10 -13    9.20    4.10
   0  10  13    9.36    3.37
   0 -10 -13    9.63    3.62
   0  10  13   10.39    3.05
   0 -10 -13    8.41    2.82
   0  10 -14    2.31    2.22
   0  10 -14    0.93    2.71
   0 -10  14    5.93    2.92
   0 -10  14    2.48    3.08
   0  10 -14    7.90    3.50
   0 -10 -14    4.91    2.26
   0 -10 -14    0.57    2.77
   0  10  14    2.32    2.25
   0  10  14   10.15    3.39
   0 -10 -15    2.28    2.95
   0  10 -15    0.73    2.07
   0 -10  15    0.50    2.75
   0  10  15    2.27    2.36
   0  10 -15   -2.77    2.43
   0  10 -15   -1.30    3.58
   0 -10 -15    3.28    2.81
   0 -10 -15    0.36    2.04
   0 -10 -16    0.61    2.24
   0  10 -16   -0.81    2.45
   0 -10 -16    2.17    2.31
   0  10  16   -0.63    2.11
   0 -10 -16    3.17    3.34
   0 -10  16   -6.88    3.93
   0  10 -16    1.78    3.15
   0  10 -16   -2.33    3.27
   0  10 -17   21.92    6.12
   0 -10  17   24.67    6.55
   0  10  17   26.72    5.01
   0 -10 -17   20.82    4.06
   0 -10 -17   14.60    4.61
   0 -10 -17   17.56    4.78
   0  10 -17   24.67    6.54
   0  10 -18    4.11    3.59
   0 -10  18    9.15    4.57
   0  10  18   -2.29    2.70
   0 -10 -18    1.41    2.25
   0 -10 -18    8.46    3.61
   0 -10 -18   -3.47    3.48
   0  10 -18    4.21    3.81
   0  10 -19   19.09    5.58
   0 -10  19   23.17    6.49
   0  10  19   25.41    4.70
   0 -10 -19   16.85    3.79
   0 -10 -19   30.62    6.66
   0  10 -19   24.82    6.49
   0 -10 -19   21.66    5.36
   0 -10 -20   -0.54    3.10
   0 -10  20    1.23    3.24
   0  10  20    1.11    2.46
   0 -10 -20    1.39    3.09
   0  10 -20   -1.00    2.52
   0  10 -20   -2.93    3.18
   0 -10 -21   -6.96    4.77
   0  10 -21    2.00    3.49
   0  10 -21   -2.84    4.27
   0  11   0    1.38    2.40
   0 -11   0    1.81    2.84
   0 -11   0   -0.20    2.10
   0  11   0    1.42    2.06
   0  11   0    3.83    3.03
   0  11   1    1.80    2.31
   0  11  -1    3.14    2.74
   0 -11   1    2.27    2.63
   0 -11  -1    0.78    2.59
   0 -11   1    1.09    2.22
   0 -11  -1    2.82    2.44
   0  11  -1    1.81    2.24
   0  11   1    4.23    2.75
   0  11  -1   -2.72    2.63
   0  11   1    1.33    2.20
   0  11   2   52.76    6.95
   0  11  -2   59.47    7.32
   0  11  -2   62.27    7.08
   0  11   2   69.97    7.34
   0 -11  -2   56.83    6.63
   0 -11  -2   62.24    7.08
   0 -11   2   80.17    8.12
   0 -11   2   66.98    7.48
   0 -11  -2   64.21    6.91
   0  11  -2   53.88    6.52
   0  11   2   58.09    6.78
   0  11  -3   66.66    7.32
   0  11   3   69.67    7.45
   0  11  -3   78.52    7.88
   0  11   3   79.50    7.66
   0 -11  -3   77.77    8.00
   0 -11   3   91.96    8.49
   0 -11  -3   83.73    7.98
   0 -11  -3   89.22    8.05
   0 -11   3   76.10    8.10
   0  11   3   61.80    7.00
   0  11  -3   65.63    7.60
   0  11   4   19.63    4.05
   0  11  -4   14.95    4.05
   0  11   4   14.83    3.70
   0 -11  -4   19.66    4.13
   0 -11   4   14.45    3.91
   0 -11   4   15.53    4.07
   0 -11  -4   16.20    3.72
   0 -11  -4   13.85    3.95
   0  11  -4   14.12    4.05
   0  11   4   15.80    4.11
   0  11  -5  122.33   10.73
   0  11   5  138.22   10.24
   0  11   5  121.98    9.18
   0  11  -5  130.96   10.52
   0  11   5  112.33    9.52
   0 -11  -5  118.30    9.65
   0 -11  -5  130.56    9.30
   0 -11  -5  124.60    9.85
   0 -11   5  142.78   10.92
   0 -11   5  118.55   10.48
   0 -11  -6   -4.06    2.95
   0 -11   6   -2.51    2.76
   0  11  -6   -3.82    2.85
   0  11  -6   -1.97    3.28
   0  11   6   -0.29    2.00
   0 -11  -6   -0.33    2.49
   0 -11   6   -2.81    3.17
   0 -11  -6    2.36    1.87
   0  11   6   -3.36    2.92
   0  11   6   -3.41    2.83
   0 -11   7   76.65    8.79
   0  11  -7   89.60    9.50
   0  11   7   72.68    7.29
   0  11   7   88.44    7.97
   0  11  -7   80.65    8.56
   0  11   7   68.32    7.50
   0 -11   7   76.68    8.16
   0 -11  -7   85.95    8.24
   0 -11  -7   87.30    7.43
   0 -11  -7   96.22    9.30
   0  11   8    0.85    2.44
   0  11  -8    2.81    2.60
   0  11  -8    5.29    3.64
   0 -11  -8    6.03    2.57
   0  11   8    5.84    2.64
   0 -11   8    0.99    2.62
   0  11   8    2.29    2.44
   0 -11   8    0.09    3.03
   0 -11  -8    3.42    3.03
   0  11  -9   30.10    5.43
   0  11   9   20.49    4.11
   0 -11  -9   27.95    5.35
   0  11   9   28.49    5.01
   0  11  -9   30.64    6.04
   0 -11   9   30.25    5.38
   0 -11   9   41.88    6.69
   0  11   9   18.20    4.43
   0  11  10   32.53    5.54
   0 -11 -10   36.55    6.13
   0  11 -10   45.31    7.32
   0  11  10   39.81    5.56
   0 -11  10   38.39    6.15
   0  11 -10   32.58    5.79
   0 -11  10   49.23    7.53
   0  11 -11    6.38    3.19
   0 -11  11   12.36    4.00
   0  11 -11   10.60    4.38
   0  11  11    6.42    2.95
   0 -11 -11   11.10    3.59
   0 -11 -11    3.87    3.34
   0  11  11    7.82    3.52
   0 -11  11   10.98    4.25
   0  11 -12   17.23    4.70
   0 -11  12   19.90    4.40
   0  11 -12   27.25    6.08
   0  11  12   23.40    4.37
   0 -11 -12   20.84    4.12
   0 -11 -12   20.51    5.11
   0  11  12   18.84    4.44
   0 -11  12   22.78    6.23
   0  11 -13   10.60    4.16
   0 -11  13    7.21    3.21
   0  11 -13   12.40    3.96
   0  11  13    8.50    3.00
   0 -11  13    2.51    2.79
   0 -11 -13    1.95    3.22
   0 -11 -13    8.53    2.93
   0  11  13   12.73    3.91
   0  11 -14    9.06    2.98
   0  11 -14    6.70    3.92
   0 -11 -14   17.30    3.85
   0  11  14   14.85    3.70
   0 -11 -14   12.41    4.46
   0  11 -14   11.71    4.32
   0 -11  14    7.61    4.67
   0  11 -15    6.15    3.29
   0 -11  15    5.70    3.90
   0 -11 -15    5.23    2.91
   0  11 -15    0.31    3.74
   0 -11 -15   -0.14    2.24
   0  11 -15    6.06    3.75
   0  11  15    0.06    2.22
   0 -11  16   26.59    6.72
   0 -11 -16   19.37    4.86
   0  11 -16   13.60    5.00
   0 -11 -16   22.82    4.40
   0  11  16   18.15    4.13
   0  11 -16   26.86    5.99
   0  11 -17   11.82    4.62
   0 -11  17    4.73    3.98
   0  11 -17   10.18    5.22
   0  11  17    9.12    2.99
   0 -11 -17   12.73    3.64
   0 -11 -17    9.01    4.28
   0  11 -18    7.93    4.55
   0 -11  18   10.00    4.66
   0  11 -18   18.32    5.86
   0  11  18   16.76    4.23
   0 -11 -18   10.33    3.22
   0 -11 -18   14.03    5.18
   0  11 -19    3.49    2.77
   0 -11  19    2.26    3.46
   0  11 -19    0.80    3.29
   0  11  19    2.61    2.23
   0 -11 -19   -1.03    3.18
   0 -11 -19    1.04    2.27
   0  11 -20    0.95    3.29
   0 -11 -20   -0.07    2.76
   0  11 -20    4.16    3.52
   0  12   0   90.47    8.70
   0  12   0   70.18    8.11
   0 -12   0   88.97    8.95
   0 -12   0   76.66    8.27
   0  12   0   66.37    7.54
   0  12  -1    5.92    2.74
   0  12   1    2.25    2.26
   0  12   1    6.14    2.82
   0  12  -1    3.98    2.20
   0  12   1    4.18    3.04
   0  12  -1    3.35    2.64
   0 -12  -1    6.62    2.95
   0 -12   1    3.47    2.31
   0 -12  -1    2.33    2.52
   0 -12   1    5.23    3.10
   0  12   2   36.41    5.65
   0  12  -2   28.89    5.43
   0  12  -2   33.17    5.71
   0  12   2   39.65    5.83
   0  12  -2   33.67    6.04
   0  12   2   38.42    6.09
   0 -12  -2   38.46    5.85
   0 -12   2   45.06    6.79
   0 -12   2   32.85    5.63
   0 -12  -2   37.58    6.02
   0  12   3   -1.39    2.63
   0  12   3    3.26    2.70
   0  12  -3   -2.56    2.56
   0 -12  -3    5.70    3.35
   0  12   3    2.16    2.46
   0  12  -3    4.81    3.16
   0 -12  -3    2.38    2.11
   0 -12   3   -3.91    3.39
   0 -12   3    7.70    3.96
   0 -12  -3    1.41    2.43
   0  12   4   17.93    4.46
   0  12   4   16.25    3.74
   0  12  -4   21.45    4.88
   0 -12  -4   14.73    4.19
   0  12   4   18.96    4.40
   0  12  -4   11.94    3.98
   0 -12  -4   17.87    4.28
   0 -12   4   11.17    3.76
   0 -12   4   16.20    4.26
   0 -12  -4   13.67    3.68
   0  12  -5   -0.77    2.40
   0  12   5    0.35    2.04
   0  12   5   -0.26    2.04
   0 -12  -5   -0.33    3.10
   0  12   5   -1.82    2.76
   0  12  -5    2.17    2.64
   0 -12   5   -2.61    2.63
   0 -12  -5    4.39    3.12
   0 -12   5    4.35    2.85
   0 -12  -5   -0.08    1.78
   0  12   6   23.41    4.89
   0 -12  -6   16.84    4.54
   0  12  -6   22.05    5.39
   0  12   6   19.54    4.35
   0  12   6   20.80    4.58
   0 -12   6   13.81    4.49
   0  12  -6   22.00    4.94
   0 -12   6   20.49    5.00
   0 -12  -6   21.19    4.64
   0  12   7   -1.09    2.26
   0 -12  -7   -1.96    3.00
   0  12  -7   -0.83    3.07
   0  12   7    3.81    2.61
   0  12   7    2.67    2.63
   0 -12   7    3.14    3.09
   0  12  -7   -1.05    2.41
   0 -12  -7    1.94    2.20
   0 -12   7    1.15    3.04
   0  12   8    8.76    3.24
   0 -12  -8    6.73    3.63
   0  12  -8    8.46    4.42
   0  12   8    2.32    2.12
   0 -12   8    2.64    2.84
   0  12  -8    1.44    2.33
   0 -12   8    0.76    2.42
   0  12   9    2.67    2.69
   0  12  -9    8.17    3.42
   0 -12   9    0.10    2.47
   0 -12  -9    1.76    3.43
   0 -12   9    0.60    2.67
   0  12   9   -1.07    1.90
   0  12   9    2.08    2.47
   0  12  -9   -0.25    2.88
   0 -12  10   18.16    4.61
   0 -12 -10   19.28    4.95
   0  12  10   25.90    5.19
   0  12 -10   19.56    5.26
   0 -12  10   21.83    5.42
   0  12  10   15.23    3.67
   0  12 -10   20.10    4.94
   0 -12  11    1.63    2.72
   0 -12 -11    3.46    3.57
   0  12  11    0.30    2.29
   0  12 -11   -0.26    2.64
   0  12 -11   -0.80    2.31
   0  12  11   -0.48    2.24
   0 -12  11    5.38    3.37
   0 -12  12   30.72    5.75
   0 -12 -12   47.10    6.24
   0  12 -12   32.42    6.80
   0 -12 -12   39.10    6.49
   0  12 -12   29.63    6.36
   0  12  12   29.81    5.14
   0 -12  12   24.89    6.29
   0 -12  13    0.88    2.70
   0 -12  13    3.46    3.92
   0 -12 -13   -0.54    3.04
   0  12 -13    2.81    2.94
   0 -12 -13    0.15    2.32
   0  12 -13   -5.65    2.96
   0  12  13   -1.06    2.35
   0 -12  14   20.13    5.87
   0 -12 -14   14.07    4.98
   0  12 -14   15.61    5.30
   0 -12 -14   10.08    3.60
   0  12 -14   21.26    5.63
   0  12  14   20.09    4.48
   0 -12  15    8.76    4.12
   0 -12 -15    2.12    2.97
   0  12 -15   14.77    6.03
   0 -12 -15    7.87    3.08
   0  12 -15   11.73    4.59
   0  12  15    2.78    2.79
   0 -12  16   -5.11    4.39
   0 -12 -16   -2.11    2.71
   0  12 -16   -1.42    3.78
   0 -12 -16   -0.75    2.28
   0  12 -16    4.93    2.79
   0  12  16    2.56    2.51
   0 -12  17    1.34    3.98
   0 -12 -17   -4.09    3.57
   0  12 -17    5.58    4.20
   0 -12 -17   -2.10    2.50
   0  12  17   -0.45    2.44
   0  12 -17    0.77    2.51
   0 -12  18    0.94    3.47
   0  12 -18    8.65    4.41
   0 -12 -18   -3.52    3.16
   0  12 -18   -2.28    3.35
   0 -12 -18    4.40    2.50
   0  13   0    2.62    2.88
   0  13   0    1.61    2.84
   0 -13   0    3.78    3.40
   0 -13   0    4.17    3.11
   0  13   0    5.17    2.77
   0  13  -1   13.44    4.11
   0  13   1   14.54    4.70
   0  13   1   15.93    4.67
   0  13  -1   16.79    4.52
   0 -13  -1    5.50    3.18
   0 -13   1   12.03    4.25
   0 -13  -1   20.67    4.89
   0 -13   1   19.82    5.02
   0  13  -1   12.44    4.22
   0  13   1   16.60    4.22
   0  13  -2   -2.58    3.19
   0  13   2    2.18    2.84
   0  13  -2    4.10    3.24
   0  13   2    3.28    2.89
   0 -13  -2   -0.60    3.03
   0 -13   2    3.28    2.45
   0 -13   2    0.75    2.36
   0  13   2   -4.45    3.48
   0  13  -2    1.16    2.55
   0  13  -3   10.15    3.81
   0  13   3    3.42    2.70
   0  13   3   10.60    3.58
   0  13  -3   11.21    3.83
   0 -13   3   17.67    4.94
   0 -13  -3   11.33    3.29
   0 -13   3    2.53    2.63
   0  13   3   15.70    5.79
   0  13   4    6.73    3.29
   0  13  -4    8.38    4.03
   0  13   4    5.05    2.64
   0  13  -4   12.07    4.16
   0 -13  -4    8.43    3.29
   0 -13   4    3.23    3.27
   0  13   4    2.59    2.43
   0 -13   4    3.77    3.06
   0  13  -5    9.73    4.00
   0 -13   5    6.13    3.22
   0 -13  -5    1.51    2.76
   0  13   5    3.85    2.54
   0 -13   5    2.46    3.00
   0 -13  -5    7.44    3.39
   0  13   5   11.69    3.82
   0  13  -5    5.73    3.35
   0  13   5    6.10    3.08
   0  13  -6    5.49    3.44
   0 -13   6    8.66    4.06
   0 -13  -6    5.89    3.86
   0  13   6    2.93    2.92
   0 -13   6    6.19    3.61
   0 -13  -6    8.62    3.82
   0  13   6   -0.76    2.30
   0  13  -6    0.64    3.18
   0  13   6   -3.16    3.26
   0  13  -7    8.09    3.43
   0 -13   7   17.34    4.88
   0  13   7   17.46    4.52
   0  13   7   13.70    3.90
   0 -13   7   18.49    4.99
   0 -13  -7   13.63    4.08
   0  13  -7    5.47    3.59
   0  13   7    9.43    3.60
   0 -13  -7   11.16    3.97
   0  13  -8    4.25    3.09
   0 -13  -8    1.32    3.38
   0 -13   8    2.92    2.70
   0  13   8    4.26    2.69
   0 -13   8   -0.72    2.47
   0  13   8   -0.02    2.30
   0  13  -8    7.48    3.76
   0  13   8    8.11    3.53
   0 -13  -9    6.36    3.48
   0  13  -9    8.67    3.96
   0  13   9    8.77    3.66
   0 -13   9   11.88    4.42
   0 -13   9   11.62    3.89
   0  13  -9   12.92    4.61
   0  13   9   11.57    4.15
   0 -13  10   14.48    4.93
   0 -13  10   13.41    4.52
   0  13 -10   31.64    7.06
   0 -13 -10   18.58    5.03
   0  13  10   15.32    3.88
   0  13 -10   25.68    5.75
   0 -13  11   10.38    4.25
   0 -13  11    4.25    3.23
   0  13 -11    0.60    3.37
   0  13 -11    9.24    3.70
   0  13  11    8.90    3.34
   0 -13 -11    5.83    4.10
   0  13 -12   25.39    6.00
   0 -13  12   14.97    5.66
   0 -13 -12   27.49    5.36
   0  13 -12   23.43    6.21
   0  13  12   19.37    4.27
   0 -13  12   25.99    5.63
   0 -13 -12   19.29    5.64
   0 -13 -13    6.34    4.26
   0  13 -13    0.10    3.01
   0 -13 -13    2.06    2.44
   0 -13  13   -1.12    3.29
   0  13  13    1.02    2.46
   0  13 -13    9.77    4.57
   0 -13 -14    0.94    3.36
   0  13 -14   -2.04    3.80
   0 -13 -14    2.48    2.50
   0 -13  14    2.32    3.20
   0  13  14   -3.72    2.39
   0  13 -14    0.34    3.15
   0 -13 -15    0.11    3.63
   0  13  15    3.18    2.80
   0 -13  15    4.79    4.03
   0  13 -15   -2.39    3.56
   0  13 -15    8.84    5.08
   0 -13 -15    2.61    2.75
   0 -13  16   -5.86    4.64
   0 -13 -16    7.07    3.04
   0  13 -16    5.22    4.08
   0  13 -16   -3.68    4.12
   0  14   0    7.76    3.36
   0  14   0    3.81    3.03
   0  14   0    0.62    2.75
   0 -14   0    2.00    2.83
   0  14  -1   -2.91    3.21
   0  14   1   -0.39    2.55
   0  14   1    2.16    2.64
   0  14  -1    1.61    2.27
   0  14  -1   -0.97    3.12
   0  14   1    0.16    2.86
   0 -14  -1    1.17    2.96
   0 -14   1    3.77    3.02
   0  14  -2   -0.35    2.59
   0  14   2    5.40    3.08
   0 -14   2   -0.25    2.88
   0 -14  -2   -5.62    3.88
   0  14  -2    4.80    3.79
   0  14   2    0.16    2.52
   0  14   2   -1.95    2.77
   0  14   3    3.23    2.51
   0  14  -3    2.86    2.74
   0  14  -3    3.33    2.55
   0  14   3   -1.00    3.03
   0 -14   3    3.75    3.44
   0 -14  -3   -0.76    2.66
   0  14   3    3.44    3.28
   0 -14   3    2.20    2.99
   0 -14   4   -1.79    2.82
   0  14   4    1.11    3.18
   0  14  -4   -2.52    3.25
   0  14   4   -0.34    2.92
   0 -14   4   -5.52    3.79
   0 -14  -4   -2.28    2.91
   0  14  -4    0.25    2.74
   0  14   4   -1.65    2.42
   0 -14   5    5.28    3.82
   0  14   5    7.59    3.69
   0  14  -5    3.39    3.53
   0  14   5    2.69    2.76
   0 -14   5    0.21    2.95
   0 -14  -5    0.81    2.81
   0  14  -5    0.06    2.80
   0  14   5    2.01    2.35
   0 -14   6   -0.08    2.50
   0  14   6    1.79    2.68
   0  14  -6   -4.92    3.84
   0  14   6    2.17    2.47
   0 -14  -6   -6.28    3.63
   0 -14   6   -0.26    2.78
   0  14  -6    7.02    3.58
   0  14   6   -2.79    2.60
   0  14  -7   14.60    4.66
   0 -14   7    0.55    2.52
   0 -14  -7    4.04    3.31
   0  14   7    8.95    3.55
   0 -14  -7    5.65    3.13
   0 -14   7    6.27    3.57
   0  14   7   10.70    3.86
   0  14  -7   10.26    4.43
   0  14   7    6.50    3.64
   0 -14   8    8.59    4.44
   0 -14  -8   14.44    5.21
   0 -14   8   -0.26    2.73
   0  14   8    3.73    2.95
   0  14  -8   -0.69    2.92
   0  14  -8   18.12    5.89
   0  14   8    1.10    2.47
   0  14   9   11.16    3.81
   0 -14   9   15.26    4.47
   0  14  -9   13.57    5.01
   0 -14  -9    6.69    3.86
   0  14  -9   15.92    5.40
   0 -14   9   18.69    5.69
   0 -14  10   -1.19    3.58
   0 -14  10   -5.60    3.81
   0  14 -10   -1.61    3.38
   0  14 -10   -0.58    3.20
   0  14  10   -2.95    3.05
   0 -14 -10    4.70    4.09
   0  14 -11   22.54    5.81
   0 -14  11   20.13    5.94
   0 -14 -11   29.81    5.59
   0  14 -11    9.30    4.75
   0  14  11   14.85    3.95
   0 -14  11   17.07    5.11
   0 -14 -11   16.99    5.33
   0  14 -12    3.23    3.63
   0 -14  12   -2.45    3.19
   0 -14 -12   -0.80    2.37
   0  14 -12    3.29    3.45
   0  14  12    1.04    2.37
   0 -14  12   -0.70    2.92
   0 -14 -12   11.01    4.94
   0 -14 -13    4.01    3.66
   0  14 -13    8.11    3.76
   0 -14 -13    0.18    3.08
   0 -14  13    8.31    4.53
   0  14  13    4.44    2.68
   0  14 -13    4.23    2.55
   0  14 -14    0.05    3.41
   0 -14  14   -1.44    3.45
   0 -14 -14    4.27    3.05
   0  15   0   -1.42    2.66
   0  15   0    3.64    2.99
   0 -15   0    4.41    4.24
   0  15   0    0.52    2.56
   0  15   1    1.69    2.67
   0  15  -1   -4.37    3.27
   0  15   1   -1.47    2.83
   0 -15  -1   -9.62    4.37
   0 -15   1   -2.25    3.24
   0  15   1   -0.04    3.02
   0  15  -1    1.51    2.86
   0  15  -2    0.07    2.82
   0  15   2    1.62    2.54
   0  15   2    3.93    3.56
   0 -15   2    3.25    3.60
   0 -15  -2   -0.19    3.14
   0  15  -2    6.11    3.78
   0  15   2   -1.72    3.56
   0 -15  -3    6.61    3.22
   0 -15   3    8.46    3.77
   0  15  -3    9.44    4.34
   0  15   3   11.48    4.25
   0  15   3    8.19    3.54
   0  15   3    6.13    2.96
   0  15  -3    2.16    3.81
   0  15  -4   -1.96    3.31
   0 -15  -4    3.29    2.60
   0 -15   4    3.95    3.45
   0  15   4   -1.22    2.66
   0  15  -4   -4.87    3.76
   0  15   4   -2.11    3.23
   0  15   4    1.51    3.04
   0  15  -5   26.01    5.67
   0 -15   5   31.75    6.74
   0 -15  -5   19.36    5.25
   0  15   5   38.55    6.63
   0  15  -5   29.92    6.78
   0  15   5   26.57    5.26
   0  15  -6    3.74    3.70
   0 -15   6    1.89    3.13
   0 -15  -6    5.56    3.25
   0  15   6   -2.21    2.43
   0  15  -6   -1.62    3.92
   0  15   6    2.23    2.83
   0  15  -7   17.81    5.55
   0 -15   7   18.26    4.99
   0  15   7    9.87    4.27
   0  15  -7   11.30    5.05
   0  15   7   19.91    4.85
   0  15   8   -4.18    3.50
   0  15   8    0.32    2.80
   0  15  -8    2.16    3.74
   0 -15   8   -3.43    4.15
   0 -15   8    3.89    2.97
   0  15  -8   -3.54    3.56
   0  15   9    7.94    3.39
   0  15  -9    1.21    3.09
   0 -15   9   -0.45    3.50
   0 -15   9    1.56    3.83
   0  15  -9    0.28    2.68
   0  15  10    9.77    3.57
   0  15 -10    1.59    3.56
   0 -15  10    0.06    2.93
   0 -15  10    0.45    3.20
   0  15 -10    2.53    3.13
   0  15 -11    2.29    3.46
   0 -15  11    6.76    5.20
   0 -15  11   -2.57    2.73
   0 -15  12   10.21    5.02
   0 -16   0    7.75    3.87
   0  16   0    9.73    4.09
   0  16   0    7.27    3.71
   0 -16  -1   -5.18    3.98
   0 -16   1    0.73    3.28
   0  16   1    4.07    3.43
   0  16  -1   -2.83    3.12
   0  16   1    4.26    3.79
   0  16  -1   -1.91    2.70
   0  16   1   -4.91    3.78
   0  16  -2   16.44    5.01
   0  16   2   18.67    4.95
   0  16   2    8.98    4.08
   0  16   2   25.45    5.86
   0  16  -2   15.69    5.16
   0 -16   2   18.52    5.13
   0 -16  -2   14.40    4.74
   0  16   3    2.83    2.42
   0  16   3    3.93    3.41
   0 -16   3    1.11    3.46
   0  16  -3    3.52    2.80
   0  16  -3    2.00    2.57
   0  16   4   27.56    5.92
   0  16   4   17.36    5.05
   0 -16   4   29.50    6.69
   0  16  -4   26.14    6.32
   0  16  -4   25.57    6.38
   0  16  -5    0.85    2.81
   0  16   5   -4.06    3.10
   0  16  -5   -4.44    3.69
   0  16  -6    7.27    4.25
   0  16  -6    4.52    3.80
   1   0 -27    6.21    3.59
  -1   0  27    0.09    2.34
  -1   0  27    9.35    4.36
   1   0 -27   -1.09    2.78
  -1   0  26    1.44    2.25
  -1   0  26    0.61    2.50
   1   0 -26   -4.21    3.85
   1   0 -25    8.90    3.67
  -1   0  25   11.98    3.47
  -1   0  25   14.12    4.47
   1   0 -25   19.94    5.38
   1   0 -24    2.94    2.64
  -1   0  24   -2.48    2.35
  -1   0  24    2.91    3.32
   1   0 -24    3.05    3.44
   1   0 -23   12.23    3.87
   1   0 -23    6.77    3.37
  -1   0  23   10.80    3.41
  -1   0  23    6.10    3.36
  -1   0  22    0.73    1.75
  -1   0  22   -2.70    3.07
   1   0 -22   -2.69    2.67
   1   0 -22    1.40    2.65
   1   0 -21   18.97    4.67
  -1   0  21   17.69    3.99
  -1   0  21   13.27    3.16
   1   0 -21   14.64    3.94
  -1   0  21   19.06    4.39
  -1   0  20   -1.40    2.02
  -1   0  20   -0.65    2.35
   1   0 -20   -1.64    2.80
   1   0 -20    0.53    2.19
  -1   0  19  149.89   10.33
  -1   0  19  149.19    9.65
   1   0 -19  141.62   10.71
  -1   0  18   -0.53    2.05
  -1   0  18    0.72    2.04
   1   0 -18    0.29    2.44
  -1   0  17   28.98    4.41
  -1   0  17   32.17    4.27
   1   0 -17   29.41    4.63
  -1   0  16   -0.07    1.79
  -1   0  16    2.28    1.81
   1   0 -16   -4.13    2.65
  -1   0  15   71.14    5.79
   1   0 -15   84.56   17.27
   1   0 -15   64.77    6.31
  -1   0  15   69.50    6.09
  -1   0  14   -0.89    1.33
  -1   0  14    0.28    1.34
   1   0 -14    0.87    1.44
   1   0 -14    0.69    3.02
   1   0 -14    6.01    2.78
  -1   0  13  420.00   13.18
   1   0 -13  407.25   34.12
  -1   0  13  408.21   12.34
   1   0 -13  459.73   13.97
   1   0 -13  468.49   15.23
  -1   0  12   -0.47    1.64
  -1   0  12   -0.09    1.17
  -1   0  12   -1.97    3.58
  -1   0  12    0.60    1.78
   1   0 -12   -3.42    4.10
  -1   0  12    1.50    1.60
  -1   0  12   -0.63    1.21
   1   0 -12    1.03    1.65
   1   0 -12   -0.18    1.46
  -1   0  11  672.74   16.01
  -1   0  11  655.76   14.89
  -1   0  11  777.09   47.41
   1   0 -11  705.76   40.65
  -1   0  11  748.36   28.37
  -1   0  11  718.02   28.68
  -1   0  11  669.50   14.08
   1   0 -11  687.51   15.59
   1   0 -11  744.38   17.26
  -1   0  10    0.42    1.06
  -1   0  10    0.03    1.02
  -1   0  10    1.15    2.67
  -1   0  10   -0.28    1.38
  -1   0  10    0.07    1.26
  -1   0  10   -0.26    0.82
   1   0 -10    1.54    1.20
   1   0 -10   -0.37    1.01
  -1   0   9   58.78    7.26
   1   0  -9   60.22    4.17
   1   0  -9   64.84    3.48
  -1   0   9   54.18   10.98
   1   0  -9   55.78   10.28
  -1   0   9   48.17    6.97
  -1   0   9   55.84    3.65
  -1   0   9   56.13    3.92
   1   0  -9   52.81    4.26
  -1   0   9   60.97    4.36
   1   0  -8   -0.60    0.80
   1   0  -8    0.79    1.02
  -1   0   8   -1.29    3.85
  -1   0   8    0.33    1.56
   1   0  -8    0.49    2.36
  -1   0   8   -0.59    1.43
  -1   0   8    0.74    0.90
  -1   0   8   -1.03    0.97
  -1   0   8   -0.39    0.79
   1   0  -8   -0.59    0.73
   1   0  -7    2.18    1.15
  -1   0   7    2.07    0.85
  -1   0   7    1.40    0.81
  -1   0   7    0.76    1.01
  -1   0   7    3.74    2.01
   1   0  -7    0.55    1.96
   1   0  -7    2.12    0.95
  -1   0   7    1.40    0.72
   1   0  -7    1.74    0.56
   1   0  -6   -0.76    0.86
  -1   0   6   -0.26    0.73
  -1   0   6    0.22    0.57
   1   0  -6    0.18    2.19
  -1   0   6   -0.24    1.26
  -1   0   6   -2.14    1.50
   1   0  -6    0.52    0.72
   1   0  -6   -0.18    0.52
  -1   0   6    0.17    0.52
  -1   0   5    3.42    1.73
   1   0  -5    8.84    3.18
   1   0  -5    2.06    1.92
  -1   0   5    5.44    2.17
  -1   0   4   -1.02    1.09
  -1   0   4    0.78    1.27
   1   0  -4   -0.79    1.83
   1   0  -4    0.74    1.35
  -1   0   3  511.32   15.23
   1   0  -3  536.49   15.94
   1   0  -3  495.55   14.96
  -1   0   3  532.95   15.26
   1   0  -2    0.01    0.93
   1   0  -2   -0.71    1.01
   1   0  -2    0.16    0.82
  -1   0   2    0.48    0.75
  -1   0   2   -0.50    0.73
  -1   0  -1  122.24    8.09
   1   0   1  116.32    8.03
  -1   0  -2   -0.20    1.59
  -1   0  -3 9999.00  101.00
  -1   0  -4   -0.03    1.92
   1   0   5 1604.76   17.04
  -1   0  -5 1637.07   15.39
  -1   0  -5 1661.51   18.09
  -1   0  -5 1511.72   47.51
   1   0   5 1624.15   14.71
   1   0   6    0.24    0.62
   1   0   6   -0.55    0.70
  -1   0  -6    0.16    0.44
  -1   0  -6   -1.63    3.03
  -1   0  -6    0.79    0.64
  -1   0  -6   -0.72    0.91
  -1   0  -7   53.27    2.74
   1   0   7   48.95    3.55
   1   0   7   44.03    2.91
  -1   0  -7   47.79    9.55
   1   0   7   47.30    4.28
  -1   0  -7   45.45    3.63
  -1   0  -7   48.75    3.12
   1   0   8    0.83    1.06
   1   0   8    1.06    2.32
   1   0   8   -0.13    0.75
   1   0   8   -0.43    0.90
  -1   0  -8   -1.02    1.26
   1   0   8    0.24    0.50
   1   0   9    4.15    0.84
   1   0   9    3.73    1.33
   1   0   9   11.60    5.98
   1   0   9    6.94    1.50
  -1   0  -9    4.11    3.06
   1   0   9    4.40    1.68
  -1   0  -9    7.39    1.86
   1   0   9    4.26    0.87
   1   0  10    1.82    1.59
   1   0  10   -0.84    0.65
   1   0  10   -0.19    3.62
   1   0  10    0.34    0.92
  -1   0 -10    1.68    3.44
  -1   0 -10   -0.36    1.45
   1   0  10    0.75    0.54
   1   0  11 2754.54   21.80
   1   0  11 2714.52   28.68
   1   0  11 2794.45   33.62
   1   0  11 2743.92   22.01
  -1   0 -11 2888.46   35.48
  -1   0 -11 2785.70   90.49
  -1   0 -12    0.47    1.49
   1   0  12   -1.43    1.44
   1   0  12    0.94    1.75
   1   0  12   -0.25    0.76
  -1   0 -12    2.09    4.99
   1   0  12    0.22    0.78
   1   0  12    1.39    1.62
  -1   0 -13  240.46   11.16
   1   0  13  200.16    8.72
   1   0  13  208.48   10.19
   1   0  13  213.66    9.94
  -1   0 -14    1.65    1.93
   1   0  14   -1.72    2.15
   1   0  14   -0.48    1.59
   1   0  14    0.01    1.47
  -1   0 -15    9.55    2.91
   1   0  15    8.68    2.83
   1   0  15    7.18    2.70
   1   0  15    4.93    1.77
  -1   0 -16   -2.34    2.49
   1   0  16   -1.82    2.23
   1   0  16   -2.40    2.50
   1   0  16   -0.44    1.85
  -1   0 -17  129.53    9.84
   1   0  17  122.49    8.85
   1   0  17  107.23    8.82
   1   0  17  128.37    8.39
  -1   0 -18   -2.85    2.55
  -1   0 -18   -3.36    3.27
   1   0  18    2.36    2.55
   1   0  18    2.19    2.65
   1   0  18   -0.44    2.00
   1   0  19   36.45    5.06
  -1   0 -19   24.57    4.73
   1   0  19   36.56    5.55
  -1   0 -19   21.89    4.73
   1   0  20    3.75    2.53
  -1   0 -20   -0.18    2.41
  -1   0 -20   -1.81    2.49
   1   0  20   -2.38    2.56
   1   0  21   45.92    6.09
  -1   0 -21   40.10    6.41
   1   0  21   41.29    6.40
  -1   0 -21   44.79    6.61
   1   0  21   44.74    5.35
   1   0  22    2.09    1.89
  -1   0 -22   -0.49    2.54
   1   0  22    0.16    2.78
  -1   0 -22   -0.05    2.53
   1   0  22    3.74    2.69
   1   0  23   18.20    4.78
  -1   0 -23   13.36    4.31
   1   0  23   19.00    3.89
  -1   0 -23   21.31    5.54
   1   0  24   -4.34    3.64
  -1   0 -24    3.43    2.78
   1   0  24    3.38    2.43
  -1   0 -24   -3.61    3.50
   1   0  25    4.80    3.50
  -1   0 -25   14.82    4.59
   1   0  25    4.33    2.61
  -1   0 -25   19.34    5.78
   1   0  26   -2.14    2.60
  -1   0 -26   -3.61    3.35
   1   0  26   -4.57    3.23
   1   0  27    2.49    2.79
  -1  -1  27    3.43    3.44
  -1   1  27    6.51    4.12
   1  -1 -27    5.85    3.55
   1   1 -27    3.11    2.88
  -1  -1  27    8.69    3.35
  -1   1  27    2.10    2.80
   1   1 -27    0.73    2.51
   1  -1 -27   -0.06    2.92
  -1  -1  26    0.38    2.55
  -1   1  26    1.83    2.76
   1   1 -26    6.36    3.99
   1  -1 -26   -0.62    3.36
   1   1 -26    6.52    3.92
   1  -1 -26    1.09    2.40
  -1   1  26    1.39    2.27
  -1  -1  26   -0.14    2.35
  -1   1  25    1.20    2.24
   1  -1 -25   -5.02    4.41
   1   1 -25   -3.97    3.67
  -1  -1  25    0.07    2.31
   1  -1 -25   -3.36    3.49
   1   1 -25   -1.25    3.18
  -1  -1  25    0.26    2.29
  -1   1  25   -1.34    2.27
  -1   1  25   -3.44    2.66
  -1   1  24   -0.85    2.34
  -1  -1  24    6.57    3.33
   1   1 -24   -1.06    2.69
   1  -1 -24    0.07    2.49
   1  -1 -24    3.03    2.85
   1   1 -24    4.49    3.09
  -1   1  24   -0.44    2.46
  -1  -1  24   -3.84    2.85
  -1   1  24    0.23    1.85
   1   1 -23    1.51    2.78
   1  -1 -23    2.98    3.12
   1  -1 -23   -2.83    3.14
   1   1 -23    0.25    2.36
  -1   1  23    2.30    2.39
  -1  -1  23   -0.45    3.04
  -1   1  23   -3.47    2.49
  -1   1  23   -1.70    2.06
   1  -1 -22   32.94    6.34
   1   1 -22   21.19    4.94
   1   1 -22   26.39    4.80
  -1   1  22   30.18    5.40
  -1  -1  22   24.47    5.14
  -1   1  22   17.25    3.63
  -1   1  22   18.37    3.86
  -1  -1  21    5.66    2.87
   1  -1 -21    5.32    3.53
   1   1 -21    7.83    3.37
   1   1 -21    5.21    3.04
  -1   1  21    4.98    2.51
  -1   1  21   10.42    3.50
  -1   1  21    8.14    3.12
   1  -1 -20   63.22    7.81
   1   1 -20   62.27    7.52
   1   1 -20   55.07    6.53
  -1   1  20   61.90    6.12
  -1  -1  20   71.79    7.91
  -1   1  20   72.20    7.42
  -1   1  20   48.75    5.77
  -1  -1  19    0.99    2.45
   1  -1 -19   -0.72    2.57
   1   1 -19   -0.66    2.26
  -1   1  19    2.62    2.49
   1   1 -19    1.04    2.27
  -1   1  19    0.56    2.05
  -1   1  19   -0.92    1.81
   1  -1 -18   99.17    8.98
   1   1 -18   95.34    8.49
  -1   1  18  104.05    7.96
  -1  -1  18  116.99    9.10
   1   1 -18  104.47    8.14
  -1   1  18   87.25    6.81
  -1   1  18   99.79    7.32
   1  -1 -17   25.39    4.80
   1   1 -17   15.96    3.71
  -1  -1  17   18.49    3.78
   1   1 -17   19.76    3.87
  -1   1  17   16.93    3.47
  -1   1  17   23.08    3.48
  -1   1  17   21.41    3.59
   1  -1 -16   17.57    3.92
   1   1 -16   19.21    3.91
  -1   1  16   17.74    3.23
  -1  -1  16   16.99    3.45
   1   1 -16   18.38    3.42
  -1   1  16   16.60    3.03
  -1   1  16   13.67    2.84
  -1  -1  16   21.26    3.66
   1   1 -16   20.07    3.81
   1  -1 -15   22.71    3.82
   1   1 -15   17.94    3.53
  -1   1  15   22.83    3.39
  -1  -1  15   19.32    3.51
   1   1 -15    7.59    5.70
   1  -1 -15   12.71    7.75
   1   1 -15   18.40    3.29
   1  -1 -15   27.31    3.14
  -1   1  15   17.80    2.78
  -1  -1  15   20.54    3.53
  -1   1  15   17.48    3.00
   1   1 -15   20.22    3.58
   1  -1 -14   14.33    3.29
   1   1 -14    9.78    2.69
   1   1 -14    8.78    2.43
   1  -1 -14   11.06    2.05
  -1   1  14    9.40    2.34
  -1  -1  14    8.53    2.32
  -1   1  14    8.66    2.27
   1   1 -14    5.60    5.22
   1  -1 -14    5.46    5.66
  -1   1  14    7.64    2.10
   1   1 -14    6.75    2.14
  -1  -1  14   14.06    2.92
   1  -1 -13  545.53   16.84
   1   1 -13  550.28   15.94
   1   1 -13  574.93   16.09
  -1  -1  13  554.62   15.93
  -1   1  13  512.65   14.02
   1  -1 -13  604.04   12.68
  -1   1  13  521.60   13.41
  -1  -1  13  564.50   14.94
  -1   1  13  541.40   16.08
   1   1 -13  490.90   13.88
   1  -1 -13  521.18   39.03
   1   1 -13  527.47   40.01
  -1  -1  12  374.22    8.92
  -1   1  12  398.94   13.13
   1  -1 -12  383.16   21.42
  -1  -1  12  385.68   20.48
   1   1 -12  393.87   12.87
  -1  -1  12  385.65   12.71
   1  -1 -12  417.72   10.07
   1   1 -12  352.77   31.01
   1  -1 -12  376.13   31.76
  -1   1  12  388.41   23.86
  -1  -1  12  395.26   21.57
  -1   1  12  371.63   10.74
  -1  -1  12  380.83   11.89
   1  -1 -12  402.03   13.70
   1   1 -12  378.51   12.73
  -1   1  12  389.32   37.72
  -1  -1  11  577.27   10.68
  -1   1  11  581.10   15.18
  -1   1  11  567.14   12.53
  -1  -1  11  619.92   14.18
   1  -1 -11  585.85   25.40
  -1  -1  11  655.54   25.73
   1  -1 -11  599.88   16.10
   1   1 -11  647.85   15.67
  -1  -1  11  612.77   15.08
   1  -1 -11  621.66   11.76
   1  -1 -11  606.85   38.52
   1   1 -11  593.29   38.40
  -1   1  11  560.78   27.91
   1  -1 -11  567.06   25.82
  -1  -1  11  610.70   25.99
  -1  -1  11  569.41    8.35
  -1   1  11  590.25   44.11
   1  -1 -11  619.15   14.26
   1   1 -11  628.48   15.37
  -1  -1  10 1055.10   17.49
  -1   1  10 1006.04   15.80
   1  -1 -10 1060.02   33.52
  -1  -1  10 1081.82   32.18
   1   1 -10 1065.29   18.99
   1  -1 -10 1081.01   20.30
  -1  -1  10 1057.87   18.71
   1  -1 -10 1065.45   14.66
  -1   1  10 1113.98   57.48
  -1  -1  10 1046.54   33.02
   1  -1 -10 1010.33   33.79
  -1   1  10 1067.76   36.77
  -1   1  10 1052.68   36.86
   1   1 -10 1070.46   48.73
  -1  -1  10 1010.82   13.55
  -1   1  10 1052.53   19.20
   1   1 -10 1075.26   19.15
   1  -1 -10 1064.44   17.50
  -1   1   9   -0.01    1.04
   1  -1  -9    1.26    0.85
  -1   1   9    1.21    1.64
  -1  -1   9    0.05    2.04
  -1   1   9   -2.58    2.05
   1  -1  -9   -0.75    1.91
   1  -1  -9    0.87    1.50
  -1  -1   9   -0.67    1.39
   1   1  -9    5.13    3.31
  -1   1   9    1.79    2.97
  -1   1   9    0.37    0.81
  -1  -1   9    1.80    1.21
  -1  -1   9    0.82    0.56
   1  -1  -9   -0.06    1.02
  -1  -1   9    0.85    1.23
   1   1  -9   -0.52    1.10
   1  -1  -9    0.11    0.63
   1   1  -9    0.65    1.03
   1  -1  -9    0.45    0.81
  -1  -1   8  214.22    5.70
  -1   1   8  210.05    7.63
   1  -1  -8  205.36    6.12
  -1   1   8  204.62   15.05
  -1  -1   8  228.78   19.11
   1   1  -8  221.69   19.61
  -1   1   8  205.15   15.20
  -1  -1   8  234.21   14.81
   1  -1  -8  219.45   14.38
  -1  -1   8  224.87    7.08
  -1   1   8  218.95    6.51
   1  -1  -8  209.11   14.07
  -1  -1   8  231.80   13.97
   1  -1  -8  220.62    6.01
  -1  -1   8  215.19    7.53
  -1   1   8  199.76   21.36
   1   1  -8  209.68    7.61
   1  -1  -8  212.87    6.90
   1  -1  -8  233.99    8.41
   1   1  -8  219.37    7.64
  -1   1   7   10.53    1.70
  -1   1   7   10.33    1.41
  -1  -1   7    8.89    1.47
  -1   1   7    8.63    1.27
   1   1  -7    7.66    1.48
   1  -1  -7    9.38    1.68
  -1   1   7    4.81    2.72
  -1   1   7    7.34    2.56
   1  -1  -7    7.84    2.50
   1   1  -7    7.13    3.30
  -1  -1   7    4.91    2.64
   1  -1  -7    7.90    2.79
  -1   1   7    8.98    3.25
   1  -1  -7    9.02    1.21
  -1  -1   7    7.58    1.56
   1  -1  -7    8.87    1.26
   1  -1  -7    8.98    1.40
   1   1  -7    8.38    1.53
   1  -1  -6  436.60    7.54
  -1  -1   6  425.05   21.32
  -1   1   6  451.04   20.71
  -1   1   6  422.81   20.31
   1  -1  -6  460.46   19.39
   1   1  -6  426.69   22.72
   1   1  -6  416.44    8.17
   1  -1  -6  475.61   26.51
  -1   1   6  461.12   28.23
  -1   1   6  440.99    9.46
  -1   1   6  470.94    8.15
   1  -1  -6  420.29   18.76
  -1  -1   6  418.96    8.45
   1  -1  -6  439.47    9.99
   1   1  -6  439.20    9.19
   1  -1  -6  430.95    7.38
   1   1  -6  423.28    9.45
  -1   1   6  437.60    7.86
  -1  -1   6  430.88    9.14
   1  -1  -5  102.14    9.02
   1   1  -5   83.76    3.93
  -1   1   5   86.41    3.84
  -1   1   5   93.63    9.15
   1   1  -5   90.11    9.53
  -1  -1   5   89.34    8.85
   1  -1  -5   86.96    8.20
  -1   1   5   95.53    9.36
   1  -1  -5   91.66   10.70
  -1   1   5   89.17   11.38
   1  -1  -5   85.58    4.04
  -1   1   5   94.73    3.34
  -1   1   4   57.78    8.31
   1  -1  -4   69.30    8.59
   1  -1  -4   70.85    7.21
   1   1  -4   72.28    7.81
   1  -1  -4   65.02    6.87
  -1   1   4   67.85    7.45
  -1   1   4   64.01    7.20
  -1  -1   4   60.50    6.65
   1  -1  -3 2516.70   47.42
  -1   1   3 2632.22   43.85
   1  -1  -3 2452.76   40.89
   1  -1  -3 2518.00   40.91
  -1  -1   3 2648.90   40.91
   1   1  -3 2699.65   43.33
  -1   1   3 2640.91   43.95
  -1   1   3 2549.90   49.94
   1   1  -3 2632.92   44.09
   1   1  -2 1179.32   27.07
   1  -1  -2 1110.61   26.61
  -1  -1   2 1173.82   26.33
   1  -1  -2 1067.53   25.99
  -1  -1   2 1133.53   32.41
   1  -1  -2 1088.52   30.04
  -1   1   2 1118.60   31.45
   1  -1  -1 3881.12   55.16
  -1  -1   1 3922.44   58.80
  -1   1   1 3678.50   55.78
   1  -1  -1 3716.63   56.10
   1  -1  -1 3509.17   51.38
   1   1  -1 3668.26   56.95
  -1  -1   0    8.91    2.86
   1   1   0    9.56    3.28
   1  -1   0   10.56    3.17
  -1   1   0   11.41    3.28
   1  -1   0   11.87    3.13
  -1   1   0    9.62    3.09
   1  -1   1 3693.31   54.54
  -1   1  -1 3838.44   57.28
   1   1   1 3752.45   60.33
  -1  -1  -1 3716.95   58.12
  -1  -1  -2 2111.71   46.34
   1   1   2 2005.70   47.97
   1  -1   2 2063.53   43.31
  -1   1  -2 2068.73   45.36
  -1  -1  -3 1163.78   37.39
   1   1   3 1173.13   39.71
  -1   1  -3 1177.71   36.72
   1  -1   3 1139.16   34.48
  -1   1  -4   31.01    2.22
  -1  -1  -4   28.44    2.38
   1   1   4   38.76    8.06
  -1  -1  -4   37.17    7.44
  -1   1  -4   30.54    6.43
   1  -1   4   26.33    5.84
   1  -1   5  393.26    7.54
   1   1   5  429.62    7.54
   1  -1   5  384.90    8.56
  -1  -1  -5  417.82    7.77
  -1   1  -5  429.42    9.22
  -1  -1  -5  411.00   14.24
  -1   1  -5  404.07   25.09
  -1  -1  -5  412.17   15.15
   1  -1   5  399.49   23.72
  -1   1  -5  402.37    8.43
  -1  -1  -5  403.86   25.72
   1   1   5  459.67   29.43
  -1  -1  -5  400.91    9.49
   1  -1   5  402.95    8.34
   1   1   5  422.68    9.01
   1   1   6   21.61    7.08
  -1   1  -6   17.94    2.03
   1  -1   6   18.90    2.06
   1  -1   6   16.05    1.51
  -1  -1  -6   17.97    3.19
  -1  -1  -6   18.26    3.09
   1  -1   6   18.37    5.70
  -1   1  -6   22.33    6.70
   1  -1   6   18.90    1.90
   1   1   6   17.40    1.67
   1   1   6   19.28    2.23
   1  -1   6   16.65    1.98
  -1  -1  -6   16.30    1.42
  -1  -1  -6   18.95    1.81
  -1   1  -6   18.14    2.10
  -1  -1  -6   17.24    2.19
  -1   1  -6   19.90    2.12
  -1  -1  -7  216.51    6.47
   1   1   7  214.82   23.22
  -1   1  -7  191.84    6.90
   1  -1   7  207.52    5.60
   1  -1   7  198.01    6.43
   1   1   7  216.64    6.20
   1  -1   7  207.52    5.07
  -1   1  -7  218.20    7.57
  -1  -1  -7  208.27   10.79
   1  -1   7  210.17    7.38
  -1  -1  -7  200.32    5.28
   1   1   7  213.80    7.52
   1  -1   7  213.42    7.15
  -1   1  -7  161.22   18.16
   1  -1   7  183.46   18.72
  -1  -1  -7  216.33   10.66
  -1  -1  -7  223.21    8.12
  -1   1  -7  207.20    7.25
  -1  -1  -8   34.83    2.84
   1   1   8   24.76    7.94
  -1   1  -8   29.61    3.07
   1  -1   8   33.16    2.38
   1  -1   8   33.65    2.90
   1   1   8   35.90    2.77
   1  -1   8   38.05    2.33
  -1   1  -8   34.46    3.36
   1  -1   8   33.21    3.61
   1  -1   8   34.28    3.23
   1   1   8   38.89    3.43
   1  -1   8   30.88    3.00
  -1  -1  -8   36.83    4.56
  -1  -1  -8   31.41    4.29
   1  -1   8   30.53    4.14
   1  -1   8   36.18    9.08
  -1   1  -8   29.66    8.55
  -1  -1  -8   35.66    3.56
  -1   1  -8   30.38    3.06
  -1  -1  -8   32.49    2.27
  -1   1  -9  450.84   34.08
   1  -1   9  497.57   16.55
  -1  -1  -9  465.62   16.70
  -1  -1  -9  474.50   10.85
   1  -1   9  454.19   11.00
   1   1   9  476.72   10.59
   1  -1   9  466.57    9.27
  -1  -1  -9  473.26    9.03
  -1  -1  -9  486.30   16.98
   1  -1   9  516.14   14.77
  -1   1  -9  430.39   11.62
   1  -1   9  467.87    8.42
   1   1   9  482.20   38.90
   1  -1   9  477.96   12.23
   1   1   9  465.01   12.43
   1  -1   9  448.51   12.15
  -1   1  -9  476.89   12.53
  -1  -1  -9  485.98   13.50
  -1  -1 -10  477.77   36.17
  -1   1 -10  411.31   34.26
   1  -1  10  508.63   17.37
  -1  -1 -10  466.73   11.31
   1   1  10  465.94   40.48
   1  -1  10  455.51   11.70
   1   1  10  463.80   10.99
   1  -1  10  473.56    9.73
   1  -1  10  471.36   13.10
  -1  -1 -10  477.53   16.98
   1  -1  10  499.35   14.85
  -1   1 -10  427.38   12.16
  -1  -1 -10  490.71   14.28
  -1   1 -10  480.00   13.37
   1  -1  10  466.45    8.70
   1   1  10  454.45   13.02
   1  -1  10  471.98   12.89
  -1  -1 -10  489.63    9.72
  -1  -1 -11  805.42   15.59
   1   1  11  790.89   55.01
   1   1  11  746.05   17.67
   1  -1  11  786.47   17.46
   1  -1  11  745.47   11.60
   1  -1  11  768.67   12.97
  -1   1 -11  735.17   16.60
   1  -1  11  747.26   17.47
   1   1  11  771.13   14.99
   1  -1  11  758.79   16.03
  -1  -1 -11  713.50   46.06
  -1   1 -11  712.70   47.15
  -1  -1 -11  835.89   13.19
  -1   1 -11  793.03   18.12
  -1  -1 -11  764.88   18.85
   1   1  12   54.36    5.08
   1  -1  12   46.47    4.67
  -1   1 -12   45.95   12.69
  -1  -1 -12   58.87   13.92
   1  -1  12   46.32    3.00
  -1   1 -12   51.47    4.70
   1  -1  12   46.74    4.72
  -1  -1 -12   52.87    3.58
   1   1  12   47.90    3.98
   1  -1  12   48.56    4.36
   1  -1  12   47.89    3.42
  -1   1 -12   52.87    5.02
  -1  -1 -12   48.27    5.10
   1  -1  13  340.13   12.79
   1   1  13  360.68   13.48
  -1  -1 -13  369.90    9.78
  -1  -1 -13  372.65   14.28
  -1   1 -13  371.28   13.75
   1  -1  13  365.63   12.19
   1   1  13  340.30   11.04
  -1   1 -13  333.69   12.34
   1  -1  13  358.22   13.36
  -1   1 -13  290.87   32.81
   1  -1  13  355.23    9.46
  -1  -1 -13  403.99   10.26
   1   1  14    3.60    1.88
   1  -1  14    5.58    2.24
  -1   1 -14    5.93    2.23
  -1  -1 -14    3.39    2.60
  -1   1 -14    0.10    1.90
   1  -1  14    6.92    2.23
   1   1  14    3.05    1.59
   1  -1  14    1.34    1.48
   1   1  15   14.38    3.44
   1  -1  15   10.53    2.85
   1   1  15   13.72    2.73
   1  -1  15   11.01    2.72
  -1   1 -15   11.40    2.92
  -1  -1 -15   12.18    3.36
  -1   1 -15   14.39    3.21
   1  -1  15   12.68    3.21
   1   1  16   68.32    5.38
   1  -1  16   61.78    6.24
   1   1  16   82.46    7.27
   1  -1  16   79.35    6.64
   1   1  16   68.21    5.75
  -1   1 -16   69.64    6.50
  -1  -1 -16   70.06    7.22
  -1   1 -16   78.29    7.18
   1   1  16   62.03    6.03
   1  -1  16   80.65    7.25
   1   1  17    5.60    1.94
   1  -1  17    2.02    1.94
   1   1  17    3.58    2.23
  -1   1 -17   -0.76    2.47
   1  -1  17    0.36    2.18
   1   1  17    5.04    2.62
  -1   1 -17    2.18    2.44
  -1  -1 -17    4.57    2.69
   1   1  17   -0.72    2.19
   1  -1  17    3.92    2.25
   1   1  18   82.44    6.86
  -1   1 -18   91.00    7.98
   1  -1  18   93.26    7.78
   1   1  18   87.37    7.66
   1  -1  18   87.03    8.14
  -1  -1 -18   83.10    8.25
  -1   1 -18   73.57    7.60
   1   1  18   99.55    6.99
   1   1  18   89.65    8.36
  -1   1 -19    7.47    3.17
  -1  -1 -19    6.34    3.55
   1   1  19    6.99    2.49
   1   1  19   13.83    3.13
   1  -1  19    8.31    3.13
   1   1  19    5.60    2.68
   1   1  19    6.23    2.80
  -1   1 -19    8.50    3.26
   1   1  20   60.87    5.98
   1   1  20   69.82    6.87
  -1   1 -20   51.84    6.94
  -1  -1 -20   64.01    8.07
   1   1  20   70.41    7.43
   1  -1  20   69.26    8.04
  -1   1 -20   68.32    7.58
   1   1  21    5.38    2.36
   1   1  21   11.26    3.10
   1  -1  21    6.68    3.33
  -1   1 -21    7.40    3.36
  -1  -1 -21    6.96    3.48
   1   1  21    3.78    2.62
  -1   1 -21    5.69    3.36
   1   1  22    6.13    2.78
   1   1  22   11.03    3.15
   1  -1  22    8.37    3.65
  -1   1 -22    7.40    3.61
  -1  -1 -22   12.28    4.28
   1   1  22    6.04    3.16
  -1  -1 -22    5.65    3.34
  -1   1 -22    8.91    3.57
   1   1  23   -0.11    2.01
   1   1  23    5.88    2.74
   1  -1  23    3.02    3.03
  -1  -1 -23   -1.78    3.22
  -1   1 -23    5.30    3.14
   1   1  23    1.51    2.52
  -1  -1 -23    4.14    2.91
  -1   1 -23    3.80    3.26
   1   1  24   -2.45    2.94
   1  -1  24    0.14    2.60
  -1   1 -24   -1.19    2.49
  -1  -1 -24   -5.72    2.97
   1   1  24    2.07    1.94
  -1   1 -24   -1.00    2.73
  -1  -1 -24    3.81    4.33
   1  -1  24   -0.30    2.03
   1   1  24   -2.23    2.45
   1  -1  25   -0.59    2.28
   1   1  25   -2.55    2.35
  -1   1 -25    1.32    3.36
  -1  -1 -25    0.31    3.22
   1   1  25    2.68    2.85
  -1   1 -25    3.13    3.14
  -1  -1 -25    3.02    3.41
   1  -1  25    4.03    3.32
   1   1  25    2.60    2.92
   1   1  26   -0.39    2.72
   1  -1  26   -3.58    2.83
   1  -1  26    2.77    2.19
   1   1  26    1.42    2.46
  -1  -1 -26    0.10    3.65
  -1   1 -26    7.12    3.70
  -1  -1 -26    1.56    2.77
  -1   1 -26   -1.79    2.59
   1  -1  27    2.41    2.61
  -1  -2  27    1.87    2.31
  -1   2  27   -3.07    3.03
   1  -2 -27    1.19    2.86
   1   2 -27    2.22    3.01
  -1  -2  27   -0.55    2.72
  -1   2  27    2.41    2.73
   1  -2 -26   -0.78    2.82
   1   2 -26    2.16    2.86
  -1  -2  26   -0.33    2.26
  -1   2  26   -3.41    3.35
  -1  -2  26    0.64    2.61
  -1   2  26    0.23    2.35
  -1   2  26    5.31    2.81
   1  -2 -26    2.16    3.23
   1   2 -26    1.05    2.46
   1   2 -25   -3.72    3.79
   1  -2 -25    0.57    3.24
  -1  -2  25    2.41    2.92
  -1   2  25    2.32    2.66
  -1   2  25   -0.60    2.38
  -1   2  25   -1.12    2.86
   1   2 -25    2.11    2.95
   1  -2 -24    0.05    3.36
   1   2 -24    1.67    2.54
  -1   2  24   -1.48    2.50
  -1  -2  24    6.14    3.39
  -1   2  24    4.55    2.74
  -1   2  24    6.11    3.15
   1   2 -24   -1.39    2.88
   1  -2 -23   -0.01    3.17
   1   2 -23    1.77    2.73
  -1   2  23   -1.62    2.81
  -1   2  23   -1.32    2.20
  -1  -2  23    2.67    2.87
  -1   2  23   -0.88    1.94
   1   2 -23   -0.91    2.50
   1  -2 -22   -1.66    3.01
   1   2 -22   -0.74    2.34
  -1   2  22    0.25    1.93
  -1   2  22    2.22    2.19
  -1  -2  22   -2.82    3.26
  -1   2  22   -1.33    2.08
   1   2 -22   -0.44    2.10
   1  -2 -21    8.68    3.81
   1   2 -21   11.47    3.52
  -1   2  21    5.56    2.60
  -1   2  21    6.22    2.56
  -1  -2  21    9.40    3.60
  -1   2  21    7.28    2.62
   1   2 -21    4.13    2.96
   1   2 -20   12.39    3.39
   1  -2 -20   21.65    5.26
  -1   2  20   14.15    3.46
  -1   2  20   14.04    3.11
  -1  -2  20   20.83    4.53
  -1   2  20   13.48    3.38
   1   2 -20   14.88    3.73
   1   2 -19   13.17    3.50
   1  -2 -19   11.29    3.55
  -1   2  19   16.47    3.52
  -1   2  19   19.80    3.78
  -1  -2  19   12.40    3.50
  -1   2  19   21.90    3.97
   1   2 -19   18.78    4.21
   1   2 -18   79.70    7.42
   1  -2 -18   78.29    7.90
   1   2 -18   77.16    7.43
  -1   2  18   77.72    6.49
  -1   2  18   69.27    6.26
  -1   2  18   77.43    6.96
  -1  -2  18   74.77    7.58
   1  -2 -18   90.01    6.12
   1   2 -17    6.48    2.63
   1  -2 -17    9.45    2.29
   1  -2 -17    8.33    3.55
   1   2 -17    8.66    2.94
  -1   2  17    3.74    1.82
  -1   2  17    4.76    2.14
  -1  -2  17   10.75    3.21
   1   2 -17    4.13    2.18
  -1   2  17    5.64    2.30
   1   2 -16   63.44    6.29
   1  -2 -16   64.39    4.84
  -1  -2  16   62.76    6.46
   1   2 -16   51.79    5.69
   1   2 -16   54.22    5.71
   1  -2 -16   70.14    7.21
  -1   2  16   58.78    5.24
  -1   2  16   56.92    5.39
  -1   2  15   15.76    2.67
  -1  -2  15   16.63    3.50
   1  -2 -15   15.86    2.50
   1   2 -15   13.43    3.09
  -1   2  15   14.39    2.61
   1   2 -15   16.28    8.12
   1   2 -15   18.29    3.70
   1   2 -15   19.95    3.46
   1  -2 -15   14.83    3.78
  -1   2  14  112.28    6.47
   1  -2 -14  121.09    8.52
   1   2 -14  101.59    7.13
  -1   2  14  104.27    7.48
  -1  -2  14  108.18    7.81
   1   2 -14   71.46   16.45
  -1   2  14  113.83    6.76
   1  -2 -14  116.83    5.91
   1   2 -14  117.68    7.92
   1   2 -14  106.54    7.18
  -1   2  13   19.88    3.40
  -1  -2  13   11.63    1.92
   1   2 -13   12.09    5.83
  -1   2  13   20.30    2.88
  -1   2  13   18.24    2.64
  -1  -2  13   13.56    3.01
   1  -2 -13   13.63    2.19
   1   2 -13   13.87    2.75
   1   2 -13   13.80    2.88
   1  -2 -13   16.96    3.49
   1   2 -13   14.79    2.89
   1  -2 -12    4.13    1.29
  -1   2  12    0.07    4.69
  -1  -2  12    1.98    0.87
  -1   2  12    3.59    1.48
  -1  -2  12    4.82    2.22
  -1   2  12    2.88    1.69
   1   2 -12    4.42    1.96
  -1  -2  12    2.56    0.76
  -1  -2  12    1.69    1.98
   1  -2 -12    5.98    3.34
  -1  -2  12    5.17    2.62
   1   2 -12    1.06    4.14
   1  -2 -12    3.79    2.39
   1  -2 -12    3.15    1.90
   1   2 -12    3.72    1.79
  -1   2  12    1.61    1.12
   1  -2 -12    2.03    1.27
   1   2 -12    4.74    1.75
   1  -2 -11  148.25    6.23
   1   2 -11  122.92   18.80
   1  -2 -11  135.81   13.51
  -1  -2  11   99.00   14.98
  -1   2  11  134.73   22.91
   1   2 -11  132.48    7.40
  -1   2  11  128.53    6.20
  -1  -2  11  134.34    7.48
  -1  -2  11  133.46    5.70
  -1   2  11  127.92    7.30
  -1  -2  11  134.60    4.45
   1  -2 -11  138.48    5.69
  -1  -2  11  137.44   12.64
   1  -2 -11  136.10   13.46
   1   2 -11  132.84    6.91
   1  -2 -11  136.57    7.97
   1   2 -11  139.59    7.13
  -1   2  11  143.10    6.19
   1  -2 -10    1.19    0.91
  -1  -2  10    1.32    1.32
  -1   2  10    1.70    0.97
  -1  -2  10    0.82    2.44
   1  -2 -10    1.74    1.58
   1   2 -10    2.42    3.19
   1  -2 -10   -3.52    2.51
  -1   2  10    1.02    1.31
   1   2 -10    2.50    1.20
   1  -2 -10   -0.48    1.66
  -1  -2  10    0.90    0.55
   1   2 -10    1.87    1.19
  -1  -2  10    1.76    0.93
   1  -2 -10    2.17    1.01
   1   2 -10    1.56    1.24
  -1   2  10    2.01    1.13
   1  -2  -9  297.91    7.93
  -1   2   9  300.74    8.55
  -1  -2   9  255.39   21.47
   1  -2  -9  292.79   19.24
   1   2  -9  291.81   26.11
  -1   2   9  291.24    9.79
  -1  -2   9  288.76    7.85
   1   2  -9  296.40    9.93
   1   2  -9  296.70    9.12
  -1   2   9  317.05    8.25
   1  -2  -9  302.83   10.48
   1   2  -9  315.76    9.43
   1  -2  -9  293.24   19.37
   1  -2  -9  292.57    7.67
  -1  -2   9  308.71   10.17
  -1   2   9  282.02   29.75
   1  -2  -9  327.69   28.38
   1  -2  -8  782.00   11.92
  -1   2   8  784.93   12.98
  -1  -2   8  745.62   34.67
   1   2  -8  808.79   40.82
   1  -2  -8  787.85   30.97
  -1  -2   8  772.37   12.31
  -1   2   8  762.36   14.84
   1   2  -8  761.30   15.19
   1   2  -8  775.64   13.78
  -1   2   8  803.30   12.37
   1  -2  -8  756.85   15.74
   1   2  -8  750.65   13.61
   1  -2  -8  763.75   30.91
  -1   2   8  731.91   45.02
   1  -2  -8  794.17   41.99
  -1  -2   8  810.32   15.55
   1  -2  -8  776.94   11.90
  -1  -2   7  621.72   13.03
  -1   2   7  585.11   10.77
   1  -2  -7  541.97   25.49
  -1  -2   7  578.74   29.20
   1  -2  -7  589.11   26.93
   1   2  -7  619.83   34.12
  -1   2   7  606.91   12.29
  -1  -2   7  570.74   10.28
   1   2  -7  610.67   12.77
   1  -2  -7  586.27    9.67
   1  -2  -7  607.01   10.02
  -1   2   7  594.68   10.09
   1   2  -7  591.91   11.30
  -1   2   7  563.13   37.67
   1  -2  -7  591.17   34.80
   1  -2  -7  586.20   12.86
   1   2  -7  598.33   11.21
  -1   2   6 3011.54   82.49
  -1  -2   6 3097.96   27.09
  -1   2   6 3041.53   23.13
   1  -2  -6 2990.30   59.33
   1  -2  -6 2904.99   59.47
  -1  -2   6 2897.83   62.82
   1   2  -6 3158.22   72.79
  -1  -2   6 2927.69   22.13
  -1   2   6 3027.09   25.33
   1   2  -6 3038.44   26.88
   1  -2  -6 3018.16   20.08
   1  -2  -6 3033.79   21.58
   1   2  -6 3080.65   24.08
   1  -2  -6 2916.67   26.71
  -1   2   6 3089.81   21.75
   1  -2  -6 2961.74   74.59
  -1   2   5   22.48    1.98
  -1   2   5   22.73    2.08
  -1  -2   5   21.53    1.87
   1   2  -5   21.10    2.20
   1  -2  -5   23.54    1.87
   1  -2  -5   22.53    2.20
   1   2  -5   22.33    1.96
   1   2  -5   17.99    4.38
   1  -2  -5   18.06    6.03
  -1   2   5   18.59    6.35
  -1   2   5   22.50    1.77
  -1  -2   5   23.06    2.29
   1  -2  -5   24.06    5.70
   1  -2  -5   24.00    5.19
  -1  -2   5   22.79    5.50
   1   2  -5   24.51    6.46
   1   2  -4 2236.98   56.30
  -1  -2   4 2316.95   53.60
  -1   2   4 2245.49   65.16
   1  -2  -4 2124.04   60.00
   1   2  -4 2346.92   40.74
  -1  -2   4 2309.83   20.90
  -1   2   4 2316.84   18.38
   1   2  -3  711.45   31.01
  -1  -2   3  697.22   29.47
   1  -2  -3  675.70   33.48
  -1   2   3  711.19   35.91
  -1  -2   3  720.53   36.46
  -1  -2   2 1697.47   47.29
  -1  -2   2 1726.21   55.23
   1  -2  -2 1717.77   53.85
  -1   2   2 1661.10   54.20
   1   2  -2 1585.99   52.43
   1   2  -1 2768.74   69.81
   1  -2  -1 2671.89   67.87
  -1   2   1 2695.02   68.11
  -1   2   0  408.07   24.29
   1  -2   0  383.91   23.53
   1   2   0  370.30   25.91
   1  -2   0  379.44   17.17
  -1  -2   0  416.33   26.79
  -1   2   0  393.77   25.79
   1  -2   0  348.11   24.62
  -1   2  -1  650.84   31.11
   1  -2   1  619.24   29.70
   1  -2   1  635.65   33.67
   1   2   1  649.23   34.56
  -1   2  -1  617.56   32.11
  -1  -2  -1  718.15   35.01
  -1   2  -2 1878.77   54.18
   1  -2   2 1881.43   51.99
   1   2   2 1818.87   58.43
  -1  -2  -2 1846.44   56.19
  -1  -2  -3   51.83    9.77
   1   2   3   71.62   12.24
   1   2   3   81.15    3.37
  -1   2  -3   76.66    3.58
   1  -2   3   72.86   10.37
  -1   2  -3   71.55   10.83
  -1   2  -3   85.72    6.95
  -1  -2  -4 2904.73   74.04
   1  -2   4 2942.31   20.82
   1   2   4 2948.61   20.77
  -1   2  -4 2981.51   73.05
   1  -2   4 2956.38   67.91
  -1   2  -4 3063.29   23.53
   1   2   4 2797.75   79.10
   1  -2   4 2878.52   23.16
  -1  -2  -4 2954.64   20.97
  -1  -2  -4 2824.03   24.09
  -1   2  -4 3019.40   23.57
   1   2   4 2946.04   22.49
   1  -2   5  503.35    9.13
   1   2   5  528.60    9.15
   1   2   5  461.72   33.63
  -1  -2  -5  444.12   30.00
  -1  -2  -5  495.21   10.93
   1   2   5  530.72    8.73
  -1  -2  -5  513.54    9.17
  -1   2  -5  499.27   31.62
   1  -2   5  478.99   28.18
  -1  -2  -5  519.84    8.32
  -1   2  -5  540.85   10.76
  -1   2  -5  508.95   10.35
   1  -2   5  515.88   10.60
   1   2   5  540.31   10.51
  -1  -2  -5  520.42    9.26
  -1   2  -6 1390.53   17.96
   1  -2   6 1340.68   15.52
  -1  -2  -6 1303.70   19.14
  -1   2  -6 1337.50   16.23
   1   2   6 1345.17   60.62
  -1  -2  -6 1376.91   54.70
   1   2   6 1365.86   14.94
  -1  -2  -6 1380.17   15.73
  -1   2  -6 1381.39   54.78
   1  -2   6 1317.74   48.62
  -1  -2  -6 1362.96   14.10
   1   2   6 1345.37   15.27
   1  -2   6 1294.94   16.00
   1   2   6 1362.58   18.16
   1  -2   6 1322.74   18.07
  -1  -2  -6 1351.43   15.57
  -1   2  -6 1368.01   18.40
  -1   2  -7   45.18    3.63
   1  -2   7   47.39    3.10
  -1  -2  -7   41.76    3.68
  -1   2  -7   45.83    3.33
   1   2   7   38.98   11.17
  -1  -2  -7   53.76   11.21
  -1   2  -7   49.71    3.84
   1   2   7   49.55    3.06
  -1  -2  -7   46.81    3.15
  -1   2  -7   39.47    9.79
  -1  -2  -7   46.68    6.86
  -1  -2  -7   53.56    7.49
   1  -2   7   53.15   10.40
  -1  -2  -7   45.02    2.74
   1   2   7   52.20    3.19
   1   2   7   58.82    4.07
   1  -2   7   43.91    3.26
   1  -2   7   49.80    3.89
  -1  -2  -7   52.34    3.24
   1  -2   7   51.96    2.78
  -1   2  -8  798.16   15.48
   1  -2   8  797.91   12.99
  -1  -2  -8  788.13   16.82
  -1   2  -8  807.80   14.95
   1   2   8  843.31   52.79
  -1  -2  -8  830.10   46.54
  -1   2  -8  843.10   16.37
   1   2   8  810.63   12.96
  -1  -2  -8  786.81   13.20
  -1  -2  -8  821.37   29.19
   1  -2   8  796.91   41.65
  -1   2  -8  782.59   45.36
  -1  -2  -8  811.37   27.69
  -1  -2  -8  809.41   11.79
   1   2   8  796.45   13.01
   1   2   8  808.02   15.82
   1  -2   8  787.11   14.50
   1  -2   8  828.77   16.33
  -1  -2  -8  790.27   12.95
   1  -2   8  822.85   11.34
  -1   2  -9  285.63    9.75
  -1  -2  -9  283.28    8.40
   1  -2   9  271.67    7.98
  -1  -2  -9  271.95   10.49
  -1   2  -9  276.09    9.24
   1   2   9  277.07   31.88
   1   2   9  289.12    8.27
   1  -2   9  289.97    6.96
  -1  -2  -9  283.01    8.09
   1   2   9  290.73    8.25
  -1   2  -9  298.00   10.30
   1   2   9  291.31   10.03
   1  -2   9  269.04    9.08
  -1  -2  -9  281.36    7.25
   1  -2   9  283.11   26.04
  -1  -2  -9  266.35   16.70
  -1  -2  -9  289.76   16.55
  -1   2  -9  251.38   27.01
   1  -2   9  264.24    9.87
   1   2  10   -0.70    3.12
   1   2  10    0.96    0.83
   1   2  10    0.72    1.18
   1  -2  10    0.93    1.15
   1  -2  10    0.96    0.70
  -1  -2 -10    2.50    1.59
  -1   2 -10    1.32    1.23
  -1  -2 -10    3.51    2.54
  -1   2 -10   -2.36    5.15
  -1  -2 -10   -0.40    1.38
   1  -2  10    1.32    3.18
  -1   2 -10   -0.14    1.25
   1   2  10    0.69    0.82
   1  -2  10    0.10    1.16
  -1  -2 -10    0.90    0.68
  -1   2 -10    0.39    1.13
  -1  -2 -10    1.17    0.91
  -1  -2 -10    1.50    0.98
   1  -2  10    2.83    0.93
   1   2  11   12.53    1.97
  -1  -2 -11   12.10    3.62
  -1   2 -11   13.25    7.48
   1  -2  11   11.02    6.30
  -1  -2 -11   10.57    3.64
   1  -2  11   10.96    1.56
  -1  -2 -11    9.11    1.68
   1   2  11   12.79    2.18
  -1   2 -11   12.41    2.62
   1  -2  11   16.29    2.95
  -1   2 -11   11.64    2.52
  -1  -2 -11   10.58    1.67
  -1   2 -11    9.85    2.20
  -1  -2 -11   12.07    2.59
   1  -2  11   10.39    1.73
   1   2  11   13.73    2.78
   1  -2  11    8.42    1.89
  -1  -2 -11   12.84    2.10
   1   2  12   30.67    4.03
   1  -2  12   28.46    2.91
   1  -2  12   29.47    3.69
  -1   2 -12   25.52    3.58
  -1  -2 -12   30.25    4.29
  -1   2 -12   34.26   11.88
   1   2  12   28.68    3.24
   1  -2  12   29.23    2.53
  -1   2 -12   28.69    3.82
   1  -2  12   35.72    4.40
  -1  -2 -12   24.23    3.04
  -1  -2 -12   27.72    2.99
   1   2  12   27.67    3.14
  -1  -2 -12   28.20    2.72
  -1  -2 -13    5.12    1.58
   1  -2  13    2.15    1.40
   1  -2  13    3.19    1.21
   1   2  13    4.93    2.07
  -1  -2 -13    3.44    2.31
  -1   2 -13    2.66    1.67
   1   2  13    4.72    1.94
  -1  -2 -13    4.93    1.42
  -1   2 -13    4.00    1.81
   1   2  13    3.52    1.32
  -1  -2 -13    2.16    1.27
   1  -2  13    3.02    1.00
   1  -2  13    3.31    2.16
  -1  -2 -14   90.32    5.53
   1   2  14   95.28    6.10
  -1   2 -14   90.00    7.04
   1   2  14   86.00    7.07
  -1  -2 -14   96.76    6.17
  -1  -2 -14   87.26    7.73
  -1   2 -14   80.26    6.51
   1   2  14   85.05    5.78
  -1  -2 -14   87.15    5.06
   1  -2  14   80.33    6.61
   1  -2  14   86.40    5.27
   1  -2  14   82.27    6.93
  -1   2 -15   34.13    4.78
  -1  -2 -15   29.83    4.99
  -1   2 -15   31.11    4.11
   1   2  15   31.49    3.84
   1  -2  15   26.47    4.62
  -1  -2 -15   38.47    3.54
   1   2  15   20.35    3.63
   1  -2  15   30.37    4.41
   1   2  15   28.82    3.61
  -1   2 -16   44.27    5.79
  -1   2 -16   44.06    5.38
  -1  -2 -16   41.90    5.89
   1   2  16   38.69    4.38
   1  -2  16   48.37    5.98
  -1  -2 -16   44.16    3.96
   1   2  16   41.81    5.65
   1  -2  16   44.31    5.45
   1   2  16   38.99    4.29
  -1   2 -17    2.98    2.28
  -1  -2 -17    8.24    3.36
   1   2  17    4.33    2.00
   1  -2  17    0.81    2.40
   1   2  17    5.47    2.43
   1   2  17    4.26    2.41
  -1  -2 -17    3.83    1.48
  -1   2 -17    1.92    2.16
  -1   2 -18   28.72    4.97
  -1  -2 -18   25.44    5.29
  -1   2 -18   27.02    4.85
   1   2  18   34.76    4.45
   1  -2  18   31.73    5.49
   1   2  18   27.78    4.06
   1   2  18   37.71    5.97
   1   2  18   34.17    4.93
  -1   2 -19    9.06    3.35
  -1  -2 -19    3.73    2.94
  -1   2 -19    8.35    3.09
   1   2  19    8.70    2.76
   1  -2  19   11.08    3.69
   1   2  19   10.68    2.88
   1   2  19    4.04    2.61
   1   2  19   13.07    3.50
   1   2  20    9.89    3.51
   1   2  20    5.61    2.33
  -1   2 -20    7.04    3.45
  -1  -2 -20    5.56    3.14
  -1   2 -20   11.26    3.60
   1  -2  20   10.26    3.81
   1   2  20   10.57    3.10
   1   2  21   13.23    3.79
   1   2  21   13.09    3.23
  -1   2 -21   10.20    3.18
  -1   2 -21    9.12    3.67
  -1  -2 -21   13.42    4.46
   1  -2  21   17.63    4.72
   1   2  21    7.20    2.82
   1   2  22    3.62    2.39
   1   2  22   -2.82    2.11
  -1   2 -22    1.94    2.54
  -1   2 -22    2.61    3.35
  -1  -2 -22    0.55    2.95
   1  -2  22    0.19    2.47
   1   2  22    0.65    2.26
   1   2  23    4.78    2.99
   1   2  23    7.13    2.76
  -1   2 -23    7.14    3.59
  -1  -2 -23    4.82    3.90
  -1   2 -23    9.91    3.89
   1  -2  23    5.09    3.38
   1   2  23    4.54    2.58
   1   2  24    1.42    2.56
   1   2  24    2.56    2.09
  -1   2 -24    0.90    2.30
  -1  -2 -24   -2.24    3.43
   1   2  24    2.53    2.23
   1  -2  24   -0.25    3.30
  -1  -2 -24   -2.57    3.37
  -1   2 -24    5.95    3.82
  -1  -2 -25   -2.36    3.38
  -1   2 -25    0.86    2.68
  -1   2 -25    3.75    3.47
  -1  -2 -25    1.43    3.86
   1   2  25   -2.73    2.29
   1  -2  25   -1.66    2.98
   1   2  25    0.47    2.12
   1  -2  26    0.82    2.19
  -1  -2 -26    7.52    4.33
   1   2  26   -5.80    4.06
   1  -2  26   -0.65    2.53
   1   2  26   -1.09    2.29
  -1  -2 -26   10.75    4.47
  -1   2 -26   -1.94    3.28
   1   3 -27   -0.47    3.38
  -1   3  27   -1.64    2.32
   1  -3 -26    0.52    3.50
  -1   3  26    1.12    2.10
  -1  -3  26   -0.79    3.28
  -1   3  26    1.68    1.97
   1   3 -26    8.09    4.12
  -1   3  26    3.95    2.42
  -1   3  25    4.67    3.01
   1  -3 -25    4.17    4.18
  -1  -3  25    5.41    3.72
  -1   3  25    3.28    2.70
   1   3 -25    6.93    3.95
  -1   3  25    1.96    2.18
  -1   3  24    5.02    2.75
   1  -3 -24    6.87    4.24
  -1  -3  24    2.56    3.02
  -1   3  24    6.50    3.15
   1   3 -24    6.40    3.14
  -1   3  24    0.08    2.33
  -1   3  23   17.65    4.13
   1  -3 -23   19.00    5.48
  -1  -3  23   31.70    6.30
  -1   3  23   22.84    4.71
   1   3 -23   20.97    5.09
  -1   3  23   12.72    3.41
  -1   3  22   12.80    3.33
   1  -3 -22    8.25    3.58
   1   3 -22    8.32    3.24
  -1  -3  22   18.91    5.01
  -1   3  22   12.55    3.67
   1   3 -22   11.99    4.14
  -1   3  22   13.51    3.65
  -1   3  21    0.23    2.03
   1  -3 -21   -0.04    2.94
   1   3 -21   -0.85    2.77
  -1  -3  21    3.10    2.59
  -1   3  21    0.49    1.93
   1   3 -21    2.60    2.54
  -1   3  21    1.02    2.09
  -1   3  20    7.22    2.54
   1  -3 -20   21.76    5.11
   1   3 -20   11.13    3.33
  -1  -3  20   16.23    4.47
  -1   3  20   11.04    3.11
   1   3 -20   15.28    4.00
   1  -3 -20    9.17    2.25
  -1   3  20   11.24    3.00
  -1   3  19    3.95    2.01
   1  -3 -19    8.87    4.17
   1   3 -19    5.62    2.68
  -1  -3  19    6.32    3.07
  -1   3  19    4.15    2.11
  -1   3  19    4.58    2.30
   1   3 -19    7.60    3.11
   1  -3 -19    8.39    2.46
   1   3 -18   44.60    5.79
  -1   3  18   38.65    4.86
  -1  -3  18   37.17    6.39
   1  -3 -18   39.83    6.19
   1   3 -18   39.64    5.22
  -1   3  18   35.18    4.40
   1  -3 -18   48.59    4.51
   1   3 -18   41.63    5.96
   1  -3 -17    1.55    1.31
   1   3 -17    4.97    2.82
   1  -3 -17    0.14    2.33
   1   3 -17    3.52    1.99
  -1  -3  17    1.11    2.20
   1  -3 -17    2.16    1.47
   1   3 -17    5.38    2.89
  -1   3  17   -0.37    1.91
  -1   3  17    0.88    1.79
   1  -3 -16   25.82    3.45
   1   3 -16   21.02    3.94
   1  -3 -16   19.84    2.82
   1   3 -16   23.85    4.35
   1  -3 -16   20.71    4.41
   1   3 -16   21.46    3.70
  -1  -3  16   25.15    4.45
  -1   3  16   19.97    3.19
  -1   3  16   26.07    3.84
   1   3 -15  161.60    9.18
   1  -3 -15  155.47   10.29
  -1   3  15  169.80    8.88
  -1  -3  15  183.33   10.97
   1  -3 -15  168.61    8.23
   1  -3 -15  162.64    7.45
   1   3 -15  156.69    9.82
  -1   3  15  167.79    8.19
   1  -3 -15  161.15    8.16
   1   3 -15  160.55    9.58
  -1   3  14   37.68    4.30
   1  -3 -14   33.48    3.56
   1  -3 -14   30.75    4.81
   1   3 -14   34.40    4.17
  -1  -3  14   25.77    9.34
   1   3 -14   16.91    8.51
   1  -3 -14   35.84    3.52
  -1   3  14   33.84    3.76
   1  -3 -14   33.08    3.68
  -1  -3  14   35.91    5.08
   1   3 -14   42.20    4.76
  -1   3  14   32.01    4.41
  -1  -3  14   34.94    3.57
   1   3 -14   35.04    4.75
  -1   3  13  234.69   10.90
  -1  -3  13  243.83    8.84
   1  -3 -13  248.46    9.01
  -1   3  13  253.16   10.01
  -1   3  13  240.21    9.06
   1  -3 -13  252.47   11.96
   1   3 -13  235.10   10.02
   1   3 -13  231.76   29.88
  -1  -3  13  218.69   25.03
   1  -3 -13  239.44    8.44
   1   3 -13  229.32   10.51
  -1  -3  13  244.20   11.79
   1   3 -13  257.08   11.47
   1  -3 -13  265.34    9.69
   1   3 -12  173.49    8.60
   1  -3 -12  182.19    7.30
  -1   3  12  186.97    7.57
  -1  -3  12  164.04    7.08
  -1   3  12  170.52    8.97
  -1   3  12  168.34    7.94
  -1  -3  12  175.21    5.78
  -1  -3  12  134.26   18.88
   1   3 -12  182.96   25.44
   1  -3 -12  182.98   17.60
   1   3 -12  155.93    7.84
   1  -3 -12  169.73    9.46
  -1  -3  12  183.57    9.67
   1  -3 -12  176.98    7.67
   1   3 -12  171.62    9.11
   1  -3 -12  173.98    6.92
   1  -3 -12  188.87   18.01
   1  -3 -11  359.17    9.81
  -1   3  11  399.30   42.11
   1  -3 -11  372.73   10.83
   1  -3 -11  369.25    9.82
   1  -3 -11  415.55   36.33
  -1   3  11  357.74   10.96
  -1   3  11  369.49   12.50
  -1  -3  11  370.31   10.32
  -1   3  11  373.68   10.22
   1  -3 -11  377.41   13.37
   1   3 -11  363.08   11.23
   1   3 -11  368.02   12.69
   1  -3 -11  347.01   24.60
   1   3 -11  366.75   11.80
  -1  -3  11  391.56   13.40
   1   3 -11  358.94   34.41
  -1  -3  11  298.39   26.90
   1  -3 -11  339.60   23.82
   1  -3 -10   13.34    1.92
   1  -3 -10   13.54    2.14
   1   3 -10   14.23    2.26
   1  -3 -10   16.47    7.76
  -1   3  10   11.97    7.74
  -1   3  10   13.18    2.20
  -1   3  10   11.43    2.31
  -1   3  10   12.13    1.84
   1  -3 -10   12.59    2.65
   1   3 -10   12.33    2.28
   1  -3 -10   14.49    2.05
   1   3 -10   14.06    2.47
  -1  -3  10   13.31    2.54
   1   3 -10    4.56    5.23
   1  -3 -10   22.50    6.35
   1  -3 -10   14.23    5.49
  -1  -3  10   12.77    5.75
  -1  -3  10   12.81    2.08
   1   3  -9   14.60    5.78
   1  -3  -9   16.58    1.96
   1  -3  -9   14.39    2.17
   1   3  -9   13.54    1.95
   1  -3  -9   20.64    7.42
  -1   3   9   -0.86    3.14
  -1   3   9   12.56    1.95
  -1   3   9   13.02    2.31
  -1   3   9   11.60    1.73
   1   3  -9   15.16    2.52
   1  -3  -9   15.13    2.59
  -1  -3   9   12.90    2.44
  -1  -3   9   14.52    2.13
   1   3  -9   13.84    2.31
   1  -3  -9   16.07    2.01
   1  -3  -9    8.85    3.94
  -1  -3   9    9.39    4.63
   1  -3  -9   13.51    5.03
   1   3  -9   15.92    7.13
   1  -3  -8   31.02    2.52
   1   3  -8   29.22    7.38
   1  -3  -8   30.38    2.89
   1  -3  -8   25.72    8.41
  -1   3   8   28.42   10.43
   1  -3  -8   23.23    5.95
   1  -3  -8   28.65    7.09
  -1  -3   8   26.73    7.44
   1   3  -8   28.89    8.55
  -1   3   8   30.71    2.97
  -1  -3   8   28.02    2.73
  -1   3   8   28.69    3.09
  -1   3   8   29.22    2.61
   1   3  -8   28.47    3.27
   1  -3  -8   29.31    2.63
  -1  -3   8   26.16    3.08
   1   3  -8   32.17    3.18
  -1   3   8   34.94    2.36
   1   3  -8   28.99    2.65
   1  -3  -8   30.55    3.34
   1  -3  -7  825.69   12.06
   1   3  -7  822.17   32.66
  -1   3   7  808.53   50.80
   1  -3  -7  872.68   14.29
   1  -3  -7  786.99   45.01
  -1  -3   7  813.20   39.64
   1  -3  -7  808.58   37.24
   1  -3  -7  857.51   37.71
   1   3  -7  816.04   44.75
  -1   3   7  819.86   14.18
  -1   3   7  809.07   14.63
  -1  -3   7  818.57   13.70
  -1   3   7  836.82   12.90
   1   3  -7  868.45   15.99
  -1  -3   7  895.75   16.85
   1  -3  -7  835.48   12.99
   1   3  -7  837.59   15.06
   1  -3  -7  824.27   15.77
   1   3  -7  820.25   12.66
  -1   3   7  842.81   11.57
   1   3  -6 1250.75   17.37
   1  -3  -6 1235.52   13.97
  -1   3   6 1159.96   59.46
   1   3  -6 1286.32   34.69
   1  -3  -6 1247.18   16.54
   1  -3  -6 1218.86   55.23
  -1   3   6 1225.02   16.89
   1  -3  -6 1206.95   17.96
  -1  -3   6 1220.43   16.02
  -1   3   6 1232.16   16.71
  -1  -3   6 1312.05   49.68
   1  -3  -6 1255.28   45.54
   1  -3  -6 1167.59   44.59
   1   3  -6 1271.55   53.77
   1   3  -6 1274.82   18.47
   1  -3  -6 1247.90   15.57
  -1  -3   6 1251.10   19.14
  -1   3   6 1245.76   15.24
  -1   3   6 1291.16   14.31
   1   3  -5    8.01    1.51
  -1   3   5    8.12    1.41
  -1  -3   5    7.61    1.65
   1  -3  -5    7.46    1.12
   1   3  -5   10.37    2.66
  -1  -3   5    2.62    2.95
  -1   3   5    5.53    5.09
   1  -3  -5    7.27    4.04
  -1   3   5    6.81    1.37
   1  -3  -5    7.33    1.50
  -1   3   5    6.34    1.23
  -1   3   5    7.59    1.17
   1   3  -5    3.75    1.03
  -1   3   5    5.73    1.20
   1  -3  -5    6.95    1.30
  -1  -3   5    5.84    1.13
   1  -3  -5    6.74    1.20
   1   3  -5   10.00    5.21
  -1  -3   5   12.06    5.14
  -1  -3   4   30.86    2.82
   1   3  -4   27.11    2.51
  -1   3   4   27.00    2.50
   1  -3  -4   26.67    2.44
   1  -3  -4   27.03    8.43
  -1   3   4   27.50    9.14
  -1  -3   4   39.53   10.74
  -1   3   4   29.72    2.54
  -1  -3   4   30.13    2.32
  -1   3   4   30.06    2.29
  -1  -3   4   38.31    8.69
   1   3  -4   39.38    9.34
   1  -3  -4   30.54    2.39
   1  -3  -4   27.64    2.29
   1  -3  -4   40.36    2.83
   1   3  -4   35.00    2.74
  -1   3   4   31.78    2.28
  -1  -3   3  232.89   25.36
   1   3  -3  226.16   23.95
   1  -3  -3  214.06   23.22
  -1   3   3  242.43   25.62
  -1   3   3  212.85    6.76
  -1  -3   3  210.88    5.97
   1   3  -3  209.88    6.70
   1   3  -3  215.88    6.66
  -1   3   3  226.26    6.19
   1  -3  -3  226.48    6.51
  -1  -3   3  217.14    7.18
  -1   3   3  218.02    5.93
  -1   3   3  213.64    6.57
  -1  -3   3  222.86   20.83
   1   3  -3  225.11   21.52
   1  -3  -3  214.36    6.18
  -1  -3   2   14.25    5.43
   1   3  -2   22.20    2.23
   1  -3  -2   21.93    2.19
  -1  -3   2   15.36    3.62
  -1   3   2   17.86    2.06
  -1   3   2   18.96    1.79
   1   3  -2   20.83    7.58
  -1  -3   2   18.65    7.71
   1   3  -2   18.53    1.89
  -1   3   2   17.88    1.96
   1  -3  -2   15.28    6.59
  -1   3   2   15.61    7.34
   1  -3  -2   18.97    1.84
  -1  -3   2   19.09    2.16
   1  -3  -1  313.23    7.63
   1  -3  -1  332.59   29.51
   1   3  -1  326.74   29.35
  -1   3   1  342.64   29.62
  -1  -3   1  354.32   30.64
  -1   3   1  325.24    8.40
   1   3  -1  312.80    8.01
  -1  -3   1  318.44    8.32
  -1   3   1  322.93    7.97
  -1   3   1  320.13    7.19
   1  -3   0  135.79   17.26
   1  -3   0  131.51   18.68
   1   3   0  135.13   19.00
  -1  -3   0  171.16   21.13
  -1   3   0  148.04    5.75
  -1  -3   0  146.06    5.08
   1  -3   0  144.45    5.14
  -1   3   0  120.00   17.74
  -1   3   0  143.24    5.41
  -1  -3   0  140.90    4.84
  -1   3   0  146.31    4.86
   1   3   0  147.47    5.39
  -1   3  -1 1572.95   17.82
   1   3   1 1589.83   17.37
  -1   3  -1 1571.50   15.92
  -1  -3  -1 1590.13   16.39
  -1   3  -1 1585.93   18.77
   1   3   1 1623.67   17.82
  -1  -3  -1 1542.89   16.62
   1  -3   1 1558.62   15.18
  -1  -3  -1 1560.50   17.56
   1  -3   1 1580.52   57.72
  -1   3  -1 1540.75   57.71
   1  -3   1 1487.60   33.16
  -1  -3  -1 1654.19   65.36
   1   3   1 1520.46   64.10
  -1   3  -1 1529.17   61.76
   1  -3   1 1516.81   63.68
  -1   3  -2   32.11    2.61
  -1  -3  -2   34.45    9.66
   1   3   2   27.66    8.84
   1  -3   2   29.17    8.85
   1  -3   2   31.83    2.31
  -1  -3  -2   29.78    2.43
   1  -3   2   28.83    2.48
  -1   3  -2   30.24    2.24
   1   3   2   30.25    2.43
  -1   3  -2   21.64    7.14
   1  -3   2   28.38    7.64
   1   3   2   32.64    2.62
  -1  -3  -2   28.15    2.28
  -1   3  -2   35.96    2.89
  -1  -3  -2   31.82    2.42
   1  -3   3  663.23   11.95
  -1   3  -3  680.43   12.71
  -1  -3  -3  649.37   11.16
   1  -3   3  668.18   43.84
   1   3   3  650.54   43.36
  -1  -3  -3  654.56   40.89
   1   3   3  679.61   11.37
  -1   3  -3  667.51   11.32
   1  -3   3  685.51   11.00
   1   3   3  653.61   11.46
   1  -3   3  685.87   37.61
  -1   3  -3  653.43   38.98
  -1  -3  -3  635.47   10.79
  -1   3  -3  644.11   10.52
  -1  -3  -3  657.54   11.14
  -1  -3  -3  690.77   11.53
  -1   3  -3  674.49   10.36
  -1  -3  -4 1273.69   15.61
   1   3   4 1259.49   61.13
  -1  -3  -4 1207.79   55.52
   1   3   4 1308.79   15.52
   1   3   4 1284.51   15.27
   1   3   4 1265.69   15.93
   1  -3   4 1288.84   15.81
  -1  -3  -4 1232.39   16.64
   1  -3   4 1319.76   52.44
  -1   3  -4 1271.42   55.71
   1  -3   4 1287.96   17.55
  -1   3  -4 1289.01   14.39
  -1   3  -4 1285.01   16.31
  -1  -3  -4 1323.91   16.47
  -1   3  -4 1251.32   17.65
  -1   3  -5    6.86    1.42
   1  -3   5    9.50    1.55
   1   3   5    4.37    1.21
   1   3   5    3.58    3.67
  -1  -3  -5    2.36    3.20
   1   3   5    4.72    1.09
   1   3   5    5.37    1.18
  -1  -3  -5    5.33    1.23
  -1  -3  -5    3.89    1.07
  -1  -3  -5    5.05    1.37
   1  -3   5    7.67    1.63
   1  -3   5    7.65    4.89
  -1   3  -5   13.36    7.06
  -1   3  -5    3.89    1.11
  -1   3  -5    4.96    0.98
  -1   3  -6  195.59    7.50
  -1  -3  -6  196.26    6.46
   1   3   6  179.75   24.70
  -1   3  -6  205.06    7.48
   1  -3   6  198.81    6.74
  -1  -3  -6  206.59   23.73
   1   3   6  196.29    6.41
   1  -3   6  204.04    7.83
   1   3   6  189.54    6.36
  -1   3  -6  210.06   24.06
   1  -3   6  186.90   20.49
  -1   3  -6  197.33    5.74
  -1  -3  -6  200.67    6.85
  -1  -3  -6  186.65    5.88
   1  -3   6  192.59    6.06
   1   3   6  178.60    6.76
  -1  -3  -6  185.07    7.49
   1  -3   7  286.98    9.65
  -1  -3  -7  277.81    7.88
   1   3   7  282.98   32.34
  -1  -3  -7  261.44   27.10
  -1   3  -7  294.04    8.02
  -1  -3  -7  286.61    9.97
   1   3   7  273.87    7.97
  -1   3  -7  281.73    9.32
   1  -3   7  285.51    8.36
  -1  -3  -7  290.42    7.50
   1  -3   7  246.69   23.71
  -1   3  -7  303.06   29.89
  -1   3  -7  289.22    6.83
  -1   3  -7  291.60    9.45
  -1  -3  -7  291.50    8.51
   1  -3   7  280.52    7.97
   1   3   7  293.57    9.22
   1   3   7  284.08    7.92
  -1   3  -8   37.31    3.66
  -1   3  -8   37.62    3.64
   1  -3   8   35.24    3.13
  -1  -3  -8   28.68    3.50
  -1   3  -8   36.72    3.12
  -1  -3  -8   37.65   11.19
   1   3   8   33.59   11.90
   1   3   8   31.82    2.90
  -1  -3  -8   34.98    3.00
   1  -3   8   19.48    7.29
  -1  -3  -8   27.23    6.64
  -1   3  -8   45.65   12.01
   1   3   8   34.66    2.97
   1   3   8   39.06    3.67
   1  -3   8   34.05    3.07
   1  -3   8   36.52    3.76
  -1  -3  -8   38.20    2.83
  -1  -3  -8   37.72    3.24
  -1   3  -9   54.78    4.58
  -1   3  -9   62.90    4.96
   1  -3   9   57.26    3.42
   1  -3   9   60.69    4.14
  -1   3  -9   61.10    4.30
  -1  -3  -9   52.89    4.86
  -1  -3  -9   44.31   12.01
   1   3   9   54.09   15.48
   1   3   9   61.43    4.13
  -1  -3  -9   54.17    3.80
  -1  -3  -9   45.37    8.29
  -1  -3  -9   47.70    8.50
   1  -3   9   45.49   10.80
  -1   3  -9   69.86   15.50
   1   3   9   61.03    4.00
   1   3   9   56.11    4.60
   1  -3   9   57.63    4.14
   1  -3   9   58.50    4.97
  -1  -3  -9   60.68    3.65
  -1  -3  -9   59.18    4.11
  -1   3 -10  195.43    8.97
  -1   3 -10  186.64    8.89
   1  -3  10  193.21    6.32
   1  -3  10  182.65    7.28
   1  -3  10  172.06    7.60
  -1  -3 -10  188.63    9.46
  -1   3 -10  180.29    7.83
  -1  -3 -10  188.73   25.21
   1   3  10  186.92   29.59
   1   3  10  184.24    7.44
  -1  -3 -10  201.86    7.81
  -1  -3 -10  187.99   16.32
   1  -3  10  158.99   21.08
  -1   3 -10  156.16   24.22
  -1  -3 -10  177.58   16.35
   1   3  10  183.95    7.19
   1   3  10  193.89    8.86
  -1  -3 -10  188.05    6.59
  -1  -3 -10  193.46    7.42
   1  -3  10  199.85    9.47
  -1  -3 -11  208.87    8.06
  -1   3 -11  203.19    8.78
  -1  -3 -11  187.28    9.89
  -1   3 -11  222.55   10.06
   1  -3  11  200.80    6.57
   1   3  11  208.35    8.32
   1  -3  11  195.90    9.86
   1  -3  11  195.90    8.65
   1  -3  11  203.83    7.97
  -1  -3 -11  165.06   15.11
  -1  -3 -11  199.62   17.10
  -1   3 -11  187.00   27.18
   1  -3  11  192.49   24.08
  -1  -3 -11  197.39    6.96
   1   3  11  198.04    9.41
  -1   3 -11  210.31    9.76
   1   3  11  207.39    7.92
  -1  -3 -11  205.16    8.15
   1  -3  12    7.37    2.10
   1   3  12    9.16    2.64
   1  -3  12    8.60    1.77
  -1   3 -12    6.79    2.19
   1   3  12    9.81    2.01
   1   3  12    9.48    2.18
   1  -3  12    7.14    2.40
  -1  -3 -12    6.63    1.69
   1  -3  12    8.19    1.44
  -1  -3 -12    8.57    1.98
  -1   3 -12    2.28    1.88
  -1  -3 -12    6.90    1.49
  -1   3 -12    5.65    6.10
  -1   3 -12    7.86    2.13
  -1  -3 -12   10.18    2.60
   1  -3  13    7.72    2.22
   1   3  13   12.51    2.90
  -1  -3 -13    9.48    1.81
  -1   3 -13    8.92    2.46
  -1  -3 -13    6.18    2.36
  -1   3 -13    9.85    2.45
  -1  -3 -13   12.41    2.37
  -1  -3 -13   10.80    2.14
   1  -3  13   10.06    1.75
   1   3  13    8.42    2.09
   1   3  13   11.23    2.28
   1  -3  13    9.09    2.64
   1  -3  13   10.94    2.20
   1  -3  14    1.08    1.39
   1   3  14   -0.14    2.14
  -1  -3 -14    1.43    1.07
  -1   3 -14    0.98    1.89
  -1  -3 -14    2.43    2.52
  -1   3 -14   -0.51    1.51
  -1  -3 -14    0.28    1.30
  -1  -3 -14   -0.58    1.23
   1   3  14    2.26    1.74
   1   3  14    4.23    1.88
   1  -3  14    2.35    2.14
   1  -3  14    1.88    1.24
   1   3  15   14.45    3.52
  -1   3 -15   18.26    3.90
  -1  -3 -15   17.75    2.59
   1   3  15   16.84    2.96
   1  -3  15   21.00    2.97
   1   3  15   18.18    3.16
   1  -3  15   20.95    3.98
  -1  -3 -15   19.61    3.22
  -1  -3 -15   23.69    4.48
  -1   3 -15   18.33    3.48
  -1  -3 -15   18.83    2.96
  -1   3 -16   82.12    7.11
  -1  -3 -16   84.27    8.23
  -1  -3 -16   82.57    5.41
  -1  -3 -16   69.69    5.79
   1   3  16   90.19    7.81
   1  -3  16   78.93    7.94
   1   3  16   84.05    6.27
   1   3  16   82.04    6.35
  -1   3 -16   80.55    7.67
  -1   3 -17   29.29    4.89
  -1  -3 -17   21.27    3.02
   1   3  17   22.42    4.20
  -1  -3 -17   33.21    5.71
  -1   3 -17   29.54    4.73
   1   3  17   30.69    4.01
   1   3  17   22.07    3.63
   1  -3  17   23.71    4.96
  -1   3 -18   94.37    8.66
  -1  -3 -18   94.20    6.14
   1   3  18   95.77    8.88
  -1   3 -18   94.87    8.24
  -1  -3 -18   87.35    8.85
   1   3  18   81.07    6.68
   1  -3  18   87.04    8.81
   1   3  18   82.04    6.80
  -1   3 -19   -0.73    2.45
   1   3  19    1.93    2.78
  -1   3 -19   -0.53    1.85
  -1  -3 -19   -0.15    2.85
   1  -3  19   -1.71    2.53
   1   3  19   -0.69    1.84
   1   3  19    3.64    2.43
   1   3  20    3.62    2.32
   1   3  20    4.21    2.29
   1   3  20    1.65    2.07
   1  -3  20    4.93    3.04
  -1   3 -20    3.94    2.48
  -1  -3 -20    2.53    2.99
  -1   3 -20   -3.02    3.00
   1   3  21    6.45    2.90
   1   3  21    3.64    2.20
   1   3  21    5.24    2.75
   1  -3  21    2.63    2.65
  -1  -3 -21    6.71    3.52
  -1   3 -21   12.70    4.09
   1   3  22    7.82    2.99
   1   3  22    6.82    2.85
   1   3  22    9.93    3.41
   1  -3  22    6.72    3.47
  -1  -3 -22   13.96    4.72
  -1   3 -22   14.24    4.12
   1   3  23   -1.69    2.43
   1   3  23    0.12    2.37
   1   3  23    1.00    1.93
   1  -3  23    4.00    2.95
  -1  -3 -23    2.86    3.42
  -1   3 -23   -2.97    3.32
   1   3  24    4.16    2.67
   1   3  24   -3.63    2.84
   1  -3  24    5.01    3.50
  -1  -3 -24    5.55    3.61
  -1   3 -24    6.13    4.54
   1   3  25    2.22    2.39
   1   3  25    4.15    3.25
   1  -3  25   -1.77    3.19
  -1   3 -25    1.81    3.78
  -1  -3 -25   -0.61    3.70
   1   3  26    2.61    2.76
  -1   4  26   -0.90    2.04
   1  -4 -26   -1.70    3.61
  -1  -4  26    4.74    3.69
  -1   4  26    4.16    3.33
   1   4 -26   -2.45    3.24
  -1   4  25   10.04    3.46
   1  -4 -25   10.08    4.98
  -1  -4  25    8.32    4.62
   1   4 -25   13.31    5.06
  -1   4  25    6.30    3.57
  -1   4  24    2.28    2.28
  -1   4  24    5.68    2.88
  -1   4  24    5.85    2.86
  -1  -4  24    3.41    3.03
   1  -4 -24    5.82    3.97
   1   4 -24    4.92    3.72
  -1   4  23   23.80    4.73
  -1   4  23   19.70    4.29
  -1   4  23   23.48    4.84
  -1  -4  23   17.85    4.81
   1  -4 -23   18.00    5.63
   1   4 -23   24.80    5.38
  -1   4  22    1.41    2.01
  -1   4  22    3.71    1.99
  -1   4  22    0.41    2.27
  -1  -4  22    5.77    7.87
   1  -4 -22    0.95    3.44
   1  -4 -22    4.59    2.20
   1   4 -21   58.51    7.79
   1  -4 -21   56.43    5.58
  -1   4  21   51.32    5.90
  -1   4  21   63.50    6.87
  -1  -4  21   64.91    8.49
   1  -4 -21   62.89    8.47
  -1   4  21   48.97    6.24
  -1   4  20    4.13    2.76
   1  -4 -20    6.14    3.88
  -1  -4  20    6.04    3.19
   1  -4 -20    8.68    2.59
   1   4 -20    6.80    2.79
  -1   4  20    4.86    2.40
  -1   4  19   46.08    5.26
  -1  -4  19   40.94    6.70
   1  -4 -19   49.23    4.88
   1   4 -19   51.56    6.73
   1   4 -19   43.21    6.17
  -1   4  19   49.36    6.06
   1  -4 -19   45.26    6.84
  -1  -4  18    8.42    3.60
  -1   4  18   -1.67    1.85
   1  -4 -18    3.65    1.97
   1   4 -18    2.07    2.32
   1  -4 -18    0.69    1.47
   1  -4 -18    1.05    2.88
   1   4 -18    0.42    2.03
  -1   4  18    2.93    1.78
  -1   4  17   32.98    4.33
  -1  -4  17   39.52    6.06
   1  -4 -17   35.26    4.11
   1  -4 -17   29.44    4.16
   1   4 -17   41.93    5.69
   1  -4 -17   33.68    3.80
   1   4 -17   47.06    6.09
  -1   4  17   36.06    4.85
   1  -4 -17   36.73    5.82
   1   4 -17   40.42    5.14
  -1   4  16   -0.20    1.79
   1   4 -16    0.84    2.10
   1   4 -16    1.21    1.93
   1  -4 -16   -0.31    1.49
   1  -4 -16   -0.95    1.57
  -1  -4  16   -1.48    2.63
  -1   4  16    0.85    1.78
   1  -4 -16   -4.78    3.19
   1   4 -16    0.41    1.68
   1  -4 -16    2.80    1.34
   1   4 -15  235.86   12.32
   1  -4 -15  239.69    9.74
  -1   4  15  250.33   10.16
  -1  -4  15  275.18   13.96
   1  -4 -15  239.80    9.32
   1   4 -15  253.78   12.39
   1  -4 -15  269.88   13.78
   1   4 -15  252.55   11.28
   1  -4 -15  269.31   11.14
  -1   4  15  246.52   11.37
  -1   4  14   14.79    2.85
   1  -4 -14   18.89    2.71
   1   4 -14   11.96    2.99
   1   4 -14   17.33    3.68
  -1   4  14   17.16    2.95
  -1  -4  14   14.09    2.56
   1  -4 -14   14.04    2.81
   1  -4 -14   18.00    2.84
  -1  -4  14   20.96    4.41
   1   4 -14   19.47    3.12
   1  -4 -14   17.12    3.66
   1  -4 -13  301.50   11.32
   1  -4 -13  296.93    9.76
  -1   4  13  276.77   11.24
  -1  -4  13  272.60   10.12
  -1   4  13  295.60   12.50
   1   4 -13  302.31   12.77
  -1   4  13  296.42   10.31
  -1  -4  13  307.73   13.56
   1   4 -13  301.01   12.43
  -1  -4  13  247.02   27.27
   1   4 -13  269.29   34.62
   1  -4 -13  269.95    9.45
   1  -4 -13  289.37   13.13
   1   4 -13  288.63   10.90
   1  -4 -12    5.23    1.73
   1  -4 -12    6.68    1.64
   1   4 -12    4.70    2.07
  -1   4  12    5.50    1.93
  -1   4  12    7.28    2.58
   1   4 -12    8.89    2.56
  -1   4  12    5.26    1.82
  -1  -4  12    7.50    1.99
   1  -4 -12    4.55    1.57
  -1  -4  12    9.18    2.76
   1   4 -12    8.68    5.14
   1  -4 -12    3.56    2.21
  -1  -4  12    9.02    5.33
   1  -4 -12    2.30    3.17
   1  -4 -12   10.98    3.09
   1   4 -12    6.12    1.72
   1  -4 -11  259.99    8.69
   1  -4 -11  283.75   10.31
  -1   4  11  264.67   10.14
   1   4 -11  267.38   11.18
  -1  -4  11  260.05    9.39
  -1   4  11  259.33   10.66
  -1   4  11  287.15    9.26
  -1  -4  11  281.23   12.07
   1  -4 -11  257.48    8.42
   1   4 -11  264.16   10.75
   1   4 -11  207.25   28.34
   1  -4 -11  253.14   23.14
   1  -4 -11  212.68   21.63
  -1  -4  11  250.73   26.12
   1   4 -11  273.71    9.54
   1  -4 -11  260.97   11.45
   1   4 -10   -0.28    1.87
   1  -4 -10    1.53    0.97
   1  -4 -10    3.23    1.55
   1  -4 -10    2.65    1.25
  -1   4  10   -2.19    4.60
   1  -4 -10    0.60    4.05
  -1   4  10    0.92    1.18
   1   4 -10    1.57    1.46
  -1   4  10    2.58    1.34
  -1   4  10    1.53    1.27
  -1  -4  10    1.97    1.29
   1   4 -10    1.72    1.30
   1  -4 -10    4.80    3.78
  -1  -4  10   -1.29    3.39
   1  -4 -10    0.57    1.93
   1   4 -10    2.37    4.22
   1  -4 -10    0.44    1.18
   1   4 -10    1.42    1.12
  -1  -4  10    2.64    1.84
   1   4  -9   69.21   10.27
   1  -4  -9   79.55    5.12
   1  -4  -9   90.34    4.92
   1  -4  -9   71.27   15.71
  -1   4   9   76.76   18.63
  -1   4   9   80.50    5.25
   1   4  -9   77.07    5.57
  -1   4   9   81.92    5.45
  -1  -4   9   77.38    4.96
  -1   4   9   79.35    4.68
   1   4  -9   75.60    4.41
   1  -4  -9   79.36    5.74
  -1  -4   9   78.32    5.98
   1   4  -9   83.60    5.61
   1  -4  -9   78.11    4.28
   1   4  -9   92.02   18.12
  -1  -4   9   60.91   12.70
   1  -4  -9   59.26   11.22
   1  -4  -9   86.38   13.90
  -1  -4   8   13.55    2.56
   1  -4  -8   17.12    2.02
   1   4  -8    8.60    3.23
   1  -4  -8   14.97    2.33
  -1  -4   8   16.41    2.35
   1  -4  -8   18.77    8.69
  -1   4   8    9.19    6.72
  -1   4   8   12.48    2.04
  -1   4   8   13.59    2.19
   1   4  -8   13.81    2.42
  -1   4   8   17.92    2.03
   1  -4  -8   12.39    2.41
  -1   4   8   14.01    2.00
   1  -4  -8   15.40    2.14
   1   4  -8   12.44    1.75
   1   4  -8   16.62    2.59
   1  -4  -8   13.38    5.70
   1  -4  -8   12.10    5.50
  -1  -4   8   12.40    5.73
   1   4  -8    2.41    3.38
   1   4  -7  785.06   15.98
   1  -4  -7  767.48   12.61
  -1  -4   7  797.27   57.99
  -1   4   7  730.59   54.40
   1   4  -7  829.94   25.53
   1  -4  -7  774.70   50.50
   1  -4  -7  791.36   15.08
  -1   4   7  755.97   15.16
  -1  -4   7  790.51   14.73
  -1   4   7  776.94   14.65
   1   4  -7  793.00   16.11
  -1   4   7  800.09   13.88
   1   4  -7  733.49   11.50
   1  -4  -7  747.10   15.65
   1   4  -7  775.10   49.14
  -1  -4   7  740.18   42.74
   1  -4  -7  796.40   14.00
  -1  -4   7  799.80   17.42
  -1   4   7  808.00   13.25
  -1  -4   6   61.64    4.72
   1  -4  -6   60.95    3.52
  -1   4   6   65.17    4.20
   1  -4  -6   66.10    4.26
   1  -4  -6   68.64   14.89
  -1   4   6   63.08   15.56
  -1  -4   6   42.63   13.47
  -1   4   6   64.17    4.39
  -1   4   6   65.57    4.04
  -1  -4   6   66.60    4.22
   1   4  -6   60.38    4.31
   1   4  -6   72.02   14.66
  -1  -4   6   62.39   12.48
  -1   4   6   63.08    3.76
   1   4  -6   63.08    4.52
   1  -4  -6   65.68    4.40
   1  -4  -6   63.16    4.02
  -1   4   6   68.88    4.08
   1  -4  -5  183.43    6.81
  -1  -4   5  185.29    7.84
   1  -4  -5  186.98    6.00
  -1   4   5  193.07   26.81
  -1  -4   5  207.95   28.05
   1  -4  -5  200.57   25.59
   1  -4  -5  194.51    7.06
   1  -4  -5  186.04    6.83
  -1   4   5  178.89    7.20
  -1   4   5  180.27    6.09
  -1  -4   5  185.98    6.66
   1   4  -5  185.25    7.48
   1   4  -5  176.97    7.31
  -1  -4   5  186.68   21.86
   1   4  -5  156.97   21.29
  -1   4   5  175.57    6.35
  -1   4   5  191.01    7.20
   1   4  -5  189.02    7.16
  -1   4   5  178.24    6.18
   1  -4  -4   28.17    2.68
  -1  -4   4   25.44    2.53
  -1  -4   4   31.44    3.26
   1  -4  -4   34.30    2.63
  -1   4   4   31.47    3.04
  -1  -4   4   45.04   13.20
  -1   4   4    9.84    6.59
   1  -4  -4   33.58   10.83
  -1   4   4   36.03    3.22
   1   4  -4   26.37    2.56
  -1  -4   4   30.30    2.71
   1   4  -4   29.18    3.03
   1  -4  -4   26.07    2.72
   1  -4  -4   26.89    2.63
  -1   4   4   31.23    2.64
   1   4  -4   30.96    3.01
  -1  -4   4   33.89    9.25
   1   4  -4   38.48   10.51
   1  -4  -4   29.84    2.59
  -1   4   4   28.30    2.61
   1  -4  -3    2.85    0.97
   1  -4  -3    2.48    3.58
  -1  -4   3   -1.55    4.18
  -1   4   3    0.34    5.08
   1   4  -3    4.45    1.28
  -1   4   3    3.21    1.16
  -1  -4   3    5.12    2.30
  -1   4   3    4.33    1.38
  -1  -4   3    2.90    1.17
   1   4  -3    3.55    1.09
  -1  -4   3   -0.80    3.37
   1  -4  -3    4.67    1.26
  -1  -4   3    3.34    1.06
   1  -4  -3    6.29    1.35
  -1  -4   3    3.01    1.09
  -1   4   3    3.26    1.05
   1  -4  -3    2.93    1.12
  -1   4   3    3.15    1.05
   1   4  -3    2.36    1.14
   1  -4  -2    2.29    0.97
  -1   4   2    2.92    1.30
   1   4  -2   -0.13    0.87
  -1   4   2   -0.78    3.72
   1  -4  -2    6.34    5.97
   1   4  -2    1.74    1.08
   1   4  -2   -1.59    3.82
  -1   4   2    1.46    1.02
   1   4  -2    0.04    0.57
  -1  -4   2    1.42    2.82
   1  -4  -2    1.63    1.00
  -1   4   2    2.02    1.17
   1   4  -2    0.14    1.02
  -1   4   2    2.04    0.85
  -1  -4   2    0.57    0.88
   1  -4  -2    1.35    0.66
  -1  -4   2    0.77    0.86
   1  -4  -2    2.40    1.14
   1  -4  -2    2.48    1.18
   1  -4  -1  439.55    8.40
   1  -4  -1  472.02   37.76
  -1  -4   1  425.09   10.06
   1  -4  -1  419.25   10.23
  -1   4   1  451.66   10.12
   1   4  -1  427.56   10.77
  -1  -4   1  428.39   11.12
   1  -4  -1  431.82    9.90
   1   4  -1  429.36   10.02
  -1   4   1  425.53   10.50
   1   4  -1  432.29   10.76
  -1   4   1  429.68   11.04
  -1   4   1  459.08   40.01
   1  -4  -1  438.53   39.31
   1   4  -1  444.36   39.43
  -1  -4   1  511.96   42.44
  -1   4   1  442.71    9.78
   1  -4  -1  420.60    9.32
  -1  -4   1  426.59    9.34
   1  -4   0  242.60    6.62
   1  -4   0  268.42   28.26
   1  -4   0  246.76    7.85
  -1  -4   0  242.48    7.57
   1   4   0  241.72    7.97
  -1   4   0  250.67    7.68
  -1  -4   0  233.39    7.13
   1  -4   0  239.60    6.89
  -1   4   0  240.64    8.03
   1   4   0  255.27    7.67
   1   4   0  240.86    7.98
  -1   4   0  241.40    8.32
  -1   4   0  253.66   29.46
   1  -4   0  229.45   28.69
   1   4   0  232.76   28.86
  -1  -4   0  234.42   28.60
   1  -4   0  235.78    7.51
  -1  -4   0  235.85    8.11
  -1   4   0  229.37    7.03
   1  -4   1  136.74   12.14
   1   4   1  126.26    5.74
  -1  -4  -1  120.34   20.17
  -1   4  -1  102.48   18.68
   1  -4   1  125.11   21.44
  -1   4  -1  127.16    5.83
   1   4   1  123.12    5.30
   1   4   1  122.04   20.96
   1  -4   1  113.83    4.63
  -1  -4  -1  118.96    5.20
  -1   4  -1  121.01    6.02
   1  -4   1  132.36    5.07
  -1   4  -1  118.57    5.41
   1   4   1  124.06    5.71
   1  -4   1  123.38   18.71
  -1  -4  -1  122.57    5.43
   1  -4   1  119.64    5.52
  -1  -4  -1  124.05    5.75
   1  -4   1  122.72    5.53
  -1   4  -1  130.70    5.34
   1  -4   2   -2.09    1.49
   1   4   2   -0.31    0.93
  -1   4  -2   -0.37    1.02
   1  -4   2   -5.27    5.17
  -1   4  -2    2.83    5.88
  -1  -4  -2    0.64    3.22
  -1   4  -2    0.03    0.97
   1   4   2   -0.34    4.82
   1   4   2    0.19    0.74
  -1  -4  -2   -0.83    1.13
   1  -4   2    1.03    0.92
  -1   4  -2    1.73    4.28
   1  -4   2   -0.41    2.81
  -1  -4  -2    0.39    0.82
  -1   4  -2    0.10    0.89
   1   4   2    1.28    0.88
   1  -4   2    0.17    0.81
  -1  -4  -2    0.77    0.81
  -1   4  -2    1.03    0.83
   1  -4   2    0.80    0.90
  -1  -4  -3  283.64    8.23
   1  -4   3  270.68    8.71
  -1  -4  -3  269.49    8.19
  -1  -4  -3  287.25   31.28
   1   4   3  274.66   32.36
   1  -4   3  281.18   32.67
   1   4   3  266.71    7.87
  -1   4  -3  280.17    8.59
   1  -4   3  307.65   29.03
  -1   4  -3  284.55   29.16
  -1   4  -3  290.47    9.49
  -1   4  -3  258.94    7.22
  -1  -4  -3  302.57    8.62
   1   4   3  283.75    6.82
   1   4   3  279.14    8.47
  -1  -4  -3  269.00    7.58
   1   4   3  272.32    8.26
  -1   4  -3  287.67    8.70
   1  -4   3  280.55    7.93
  -1   4  -3  268.18    7.61
   1   4   4   57.92    3.38
   1  -4   4   63.12    4.41
  -1   4  -4   60.07    4.51
  -1  -4  -4   56.21    3.78
   1   4   4   56.95    3.78
  -1  -4  -4   63.63   14.34
   1   4   4   59.55    3.88
   1   4   4   57.75   15.24
   1  -4   4   70.97   16.33
  -1  -4  -4   60.90    4.03
  -1   4  -4   56.30    3.94
   1  -4   4   58.55    3.76
  -1  -4  -4   56.83    3.80
   1   4   4   56.67    3.85
  -1   4  -4   55.84    3.62
  -1   4  -4   66.13    3.50
  -1  -4  -4   58.05    3.80
  -1   4  -4   58.43    3.61
   1  -4   4   58.25   12.69
  -1   4  -4   54.34   12.94
  -1   4  -5  153.03    7.17
  -1  -4  -5  149.85    6.09
   1  -4   5  178.94   27.08
   1   4   5  182.00   27.13
  -1  -4  -5  133.29   21.41
   1   4   5  162.31    6.44
   1   4   5  161.32    6.41
   1  -4   5  173.35   21.83
  -1   4  -5  176.15   23.88
   1  -4   5  153.77    6.34
   1   4   5  163.14    6.18
   1  -4   5  155.51    7.08
  -1   4  -5  153.83    5.80
  -1   4  -5  153.32    5.61
  -1   4  -5  154.38    6.37
  -1  -4  -5  150.64    6.55
  -1  -4  -5  158.73    6.57
  -1   4  -6   46.72    4.20
  -1  -4  -6   45.15    3.41
  -1   4  -6   47.35    3.76
   1  -4   6   41.11    3.44
   1  -4   6   46.37    2.86
   1   4   6   34.63   12.00
  -1  -4  -6   54.12   13.80
   1   4   6   44.43    3.51
   1   4   6   45.12    3.57
   1   4   6   47.39    3.07
   1  -4   6   42.16   10.93
  -1   4  -6   45.20   12.62
  -1  -4  -6   45.69    3.92
   1   4   6   45.61    3.58
   1  -4   6   46.21    4.03
  -1  -4  -6   48.80    3.91
  -1   4  -6   45.20    3.23
   1  -4   7    3.42    1.46
  -1  -4  -7    5.84    1.38
  -1   4  -7    3.39    1.71
   1   4   7    8.28    6.85
  -1  -4  -7    5.18    5.42
   1   4   7    7.96    1.74
  -1  -4  -7    3.16    1.40
  -1   4  -7    3.50    0.92
   1   4   7    3.91    1.26
   1   4   7    3.74    1.01
   1  -4   7    7.94    1.73
   1   4   7    5.82    1.59
   1  -4   7    4.77    1.13
   1  -4   7   11.38    6.12
  -1   4  -7   -1.38    4.72
  -1  -4  -7    4.84    1.29
  -1   4  -7    3.30    1.13
  -1  -4  -7    3.93    1.39
  -1   4  -7    5.42    1.61
  -1   4  -7    2.66    1.44
  -1  -4  -8   88.55    5.36
  -1  -4  -8   88.21   17.71
   1   4   8   71.46   18.55
   1  -4   8   95.24    6.27
   1   4   8   89.08    5.29
  -1  -4  -8   91.46    6.19
  -1   4  -8   90.58    4.64
   1  -4   8   88.05    5.27
   1  -4   8   91.01    4.83
  -1   4  -8  120.66   21.57
   1  -4   8   89.62   15.97
  -1  -4  -8   88.59    4.92
   1   4   8   89.96    5.03
  -1   4  -8   96.00    5.94
   1   4   8   88.74    5.52
  -1   4  -8   93.29    6.08
  -1  -4  -8   96.91    4.90
  -1  -4  -9  198.93    7.54
  -1  -4  -9  204.32    8.34
  -1  -4  -9  204.49   27.41
   1   4   9  196.85   31.72
   1   4   9  204.15    8.12
   1  -4   9  205.75    9.58
   1  -4   9  199.74    8.09
   1  -4   9  190.04    7.46
   1   4   9  204.75    8.80
  -1  -4  -9  190.43    9.26
  -1   4  -9  199.63    7.38
   1  -4   9  201.53   24.52
  -1   4  -9  189.41   27.91
   1   4   9  201.93    7.73
  -1   4  -9  188.78    8.94
  -1   4  -9  202.97    8.98
  -1  -4  -9  195.92    7.06
  -1  -4 -10   17.22    2.50
  -1  -4 -10   21.36    3.01
   1   4  10   18.73    2.72
  -1   4 -10   17.03    3.01
   1  -4  10   16.25    2.48
   1   4  10   20.90    3.17
   1  -4  10   18.52    2.68
  -1  -4 -10   24.36    3.77
  -1   4 -10   19.45    2.58
  -1   4 -10   35.54   12.93
  -1  -4 -10   18.33    6.00
   1  -4  10   14.84    7.50
  -1  -4 -10   25.86    7.94
  -1  -4 -10   19.53    2.46
   1  -4  10   18.09    3.29
   1   4  10   16.16    2.47
  -1   4 -10   19.61    3.29
  -1  -4 -11  120.80    6.36
  -1  -4 -11  117.19    5.77
  -1  -4 -11  119.36    6.79
   1   4  11  115.56    6.66
   1  -4  11  115.11    6.48
   1  -4  11  124.87    8.29
   1  -4  11  126.24    5.62
  -1  -4 -11  119.15    8.17
  -1   4 -11  118.41    6.56
  -1  -4 -11  113.05   14.47
  -1  -4 -11  124.07   15.94
  -1   4 -11  128.23   23.81
   1   4  11  122.58    7.54
  -1   4 -11  118.77    7.88
  -1   4 -11  114.66    7.48
   1   4  11  127.74    6.45
  -1  -4 -12    2.99    1.62
   1   4  12    2.26    1.37
  -1   4 -12    1.46    1.92
  -1  -4 -12    2.59    1.30
   1   4  12    1.59    1.61
  -1  -4 -12    0.46    1.70
  -1   4 -12    1.18    1.12
   1   4  12    3.83    1.68
   1  -4  12    2.59    1.14
  -1  -4 -12    1.71    1.17
   1  -4  12    1.24    1.69
   1  -4  12    0.81    1.16
  -1   4 -12   -1.16    1.70
  -1  -4 -13   81.29    5.07
  -1  -4 -13   77.10    5.75
   1   4  13   75.24    6.49
   1   4  13   77.74    5.90
   1  -4  13   80.77    4.68
   1   4  13   74.76    5.46
   1  -4  13   80.80    5.74
  -1   4 -13   92.17    7.36
  -1  -4 -13   79.47    5.52
   1  -4  13   87.33    7.64
  -1  -4 -13   81.98    7.35
  -1   4 -13   81.36    6.04
  -1   4 -13   79.90    6.99
   1   4  14    2.75    2.10
   1  -4  14   -0.33    1.95
   1   4  14    0.88    1.39
  -1   4 -14    4.11    2.38
  -1  -4 -14    1.65    1.25
  -1  -4 -14    0.72    1.36
  -1  -4 -14    3.64    1.73
   1  -4  14    1.29    1.07
   1   4  14    2.91    1.71
  -1   4 -14    0.96    1.31
  -1  -4 -14    1.77    2.39
   1   4  15   62.99    5.74
  -1  -4 -15   66.80    5.56
   1  -4  15   67.31    5.48
  -1   4 -15   67.46    6.92
   1   4  15   68.22    5.56
   1  -4  15   75.17    7.64
  -1  -4 -15   74.71    5.18
  -1  -4 -15   66.54    5.64
  -1   4 -15   71.99    6.37
  -1  -4 -15   69.32    7.44
   1   4  15   61.48    6.42
   1   4  16   49.97    5.00
  -1  -4 -16   37.03    5.69
  -1   4 -16   51.01    6.30
   1   4  16   36.85    5.41
   1  -4  16   43.11    4.50
  -1  -4 -16   38.32    4.46
  -1  -4 -16   39.67    3.90
   1   4  16   35.79    4.60
   1  -4  16   40.66    5.98
  -1  -4 -17   22.07    5.29
  -1   4 -17   17.91    4.44
  -1  -4 -17   22.44    3.07
   1   4  17   17.65    3.37
   1   4  17   22.32    3.92
  -1  -4 -17   18.84    3.45
   1   4  17   16.76    3.96
   1  -4  17   21.51    4.71
  -1  -4 -18    5.14    3.28
  -1   4 -18    5.83    3.12
  -1  -4 -18    5.08    1.98
   1   4  18    3.08    1.94
   1   4  18    2.86    1.95
  -1  -4 -18    7.20    2.57
   1   4  18    6.40    2.95
   1  -4  18    1.73    2.59
   1  -4  19   42.80    6.78
  -1   4 -19   32.72    5.71
   1   4  19   26.64    4.08
   1   4  19   35.76    6.02
  -1  -4 -19   32.08    5.92
   1   4  19   25.69    4.37
   1   4  20   -0.58    1.92
  -1  -4 -20   -0.44    2.93
  -1   4 -20   -1.77    2.73
   1   4  20    1.07    2.20
   1  -4  20    5.00    3.36
   1   4  21   35.85    5.43
  -1  -4 -21   31.05    7.00
  -1   4 -21   25.42    5.28
   1   4  21   26.92    4.48
   1  -4  21   27.01    6.31
   1  -4  22    0.46    2.92
   1   4  22    1.15    2.32
  -1   4 -22    6.53    4.00
   1   4  22    2.06    2.47
   1   4  22    7.69    2.97
  -1  -4 -22    4.92    4.01
   1  -4  23   24.86    5.92
  -1   4 -23   44.12    7.33
   1   4  23   38.10    6.01
   1   4  23   36.60    5.61
  -1  -4 -23   44.42    7.83
   1  -4  24    6.00    4.27
  -1   4 -24   -3.94    4.25
   1   4  24    0.75    2.00
   1   4  24    0.56    2.29
  -1  -4 -24    5.94    3.53
   1  -4  25   17.79    5.81
   1   4  25   15.56    4.51
   1   4  25    5.12    2.66
  -1  -4 -25    8.65    3.87
  -1   4 -25    9.92    4.22
   1   4  26   -3.16    2.87
   1   5 -26    6.25    3.96
  -1   5  25   -0.97    2.60
   1  -5 -25   -0.53    3.89
   1   5 -25    2.12    2.90
  -1   5  25    3.88    2.98
  -1  -5  25    3.18    2.98
  -1   5  24    5.14    2.92
   1  -5 -24    9.10    4.92
   1   5 -24    6.03    3.29
  -1   5  24   10.66    3.67
  -1  -5  24    8.40    4.01
  -1   5  23    4.78    2.39
   1  -5 -23    9.85    4.70
   1   5 -23    6.80    3.35
  -1   5  23    6.17    3.09
  -1  -5  23    4.10    3.54
  -1  -5  22   11.11    4.15
  -1   5  22   18.26    4.53
  -1   5  22   16.28    3.85
  -1   5  22   14.47    3.45
   1   5 -22   10.95    4.04
   1  -5 -22   13.49    3.14
   1  -5 -22   19.68    5.71
  -1   5  21    8.29    3.24
   1  -5 -21   11.67    4.50
  -1   5  21    5.16    2.26
   1   5 -21    8.88    3.64
   1  -5 -21    5.13    1.99
  -1  -5  21    9.24    3.71
  -1  -5  20   79.86    9.53
   1  -5 -20   62.91    8.26
  -1   5  20   59.79    7.05
  -1   5  20   71.88    6.78
   1  -5 -20   80.43    6.49
   1   5 -20   67.57    8.20
  -1   5  19   -0.69    2.12
  -1  -5  19   -1.96    3.53
   1  -5 -19    4.33    3.60
   1  -5 -19   -2.52    1.92
   1   5 -19    0.69    2.84
  -1   5  19   -1.43    2.17
   1   5 -19    3.71    2.78
   1  -5 -19    0.83    2.17
  -1   5  18   27.17    4.11
  -1  -5  18   29.37    5.91
   1  -5 -18   19.04    4.31
   1  -5 -18   28.58    3.83
   1   5 -18   20.99    4.67
  -1   5  18   35.15    5.24
   1  -5 -18   29.32    4.00
   1   5 -18   22.33    4.72
   1  -5 -18   27.53    4.40
  -1   5  17    4.44    2.24
  -1  -5  17   -0.01    2.66
   1  -5 -17    6.74    3.33
   1  -5 -17    4.42    1.92
   1   5 -17    1.71    2.40
  -1   5  17    8.31    2.93
   1  -5 -17    6.05    2.21
   1   5 -17    6.07    3.05
   1  -5 -17    8.42    2.68
  -1   5  16   17.37    3.25
  -1  -5  16   18.40    4.46
   1  -5 -16   14.90    3.74
   1   5 -16   17.68    4.15
   1  -5 -16   19.19    3.12
  -1   5  16   15.01    3.29
   1  -5 -16   12.35    2.53
   1   5 -16   13.96    3.44
   1  -5 -16   13.26    3.00
   1  -5 -15   47.46    5.20
   1  -5 -15   46.89    4.30
  -1  -5  15   47.12    6.29
   1   5 -15   46.20    5.69
   1  -5 -15   48.11    4.47
   1   5 -15   40.44    5.42
  -1   5  15   36.60    4.69
  -1   5  15   54.24    5.00
   1  -5 -15   43.68    6.01
   1  -5 -14   96.23    8.14
  -1   5  14   83.90    6.88
   1  -5 -14   97.02    7.05
   1  -5 -14   88.94    5.81
   1   5 -14  101.39    8.01
   1  -5 -14   93.52    5.98
   1   5 -14   98.26    7.84
  -1   5  14  101.22    6.41
  -1  -5  14   97.99    8.57
  -1  -5  13  184.98    8.89
  -1   5  13  172.28    9.81
   1  -5 -13  166.13   10.36
  -1   5  13  169.65    9.32
   1  -5 -13  206.30    9.91
   1  -5 -13  177.72    8.03
   1   5 -13  190.68   10.52
   1  -5 -13  182.40    7.93
   1   5 -13  182.61   10.28
  -1   5  13  215.15    9.00
  -1  -5  13  179.65   11.07
  -1   5  12  196.94    8.37
  -1   5  12  181.60    9.61
  -1  -5  12  185.17    8.72
   1  -5 -12  199.35   10.69
  -1   5  12  182.61    9.28
   1  -5 -12  201.42    9.63
   1  -5 -12  194.95    8.14
   1   5 -12  182.48   10.05
   1  -5 -12  189.82    7.80
   1   5 -12  188.50   10.05
   1  -5 -12  180.07   22.15
   1   5 -12  172.67   28.97
   1  -5 -12  173.78   21.34
  -1  -5  12  193.67   11.10
  -1   5  11  355.39   10.88
  -1   5  11  311.12   11.96
  -1  -5  11  318.80   11.18
   1  -5 -11  305.33   12.68
  -1   5  11  314.17   11.89
   1  -5 -11  311.46   11.72
   1  -5 -11  334.07   10.44
   1   5 -11  332.83   12.80
   1  -5 -11  330.71    9.93
   1   5 -11  306.24   12.41
   1  -5 -11  281.44   27.32
  -1  -5  11  306.63   31.29
   1   5 -11  328.33   38.45
   1  -5 -11  262.84   26.62
  -1  -5  11  328.69   13.82
  -1   5  10   87.57    5.31
   1   5 -10   88.22    6.46
  -1   5  10   79.17    5.86
  -1  -5  10   83.51    5.58
  -1   5  10   86.34    6.14
   1  -5 -10   85.67    6.50
   1  -5 -10   93.12    6.29
   1  -5 -10   90.30    5.45
   1   5 -10   90.05    6.49
   1  -5 -10   86.20    4.95
  -1  -5  10   79.57   15.91
   1   5 -10   94.05   20.45
   1  -5 -10   94.17   16.05
   1  -5 -10   80.00   14.72
  -1  -5  10   97.20    7.36
   1   5  -9   23.43    3.41
   1   5  -9   23.32    3.29
  -1   5   9   22.16    3.03
  -1   5   9   27.61   12.84
   1  -5  -9   18.16    8.88
  -1  -5   9   25.94   12.15
  -1   5   9   18.24    2.99
   1  -5  -9   23.93    2.91
  -1   5   9   27.22    3.05
  -1  -5   9   23.56    3.74
   1  -5  -9   21.61    2.51
   1  -5  -9   18.75    3.05
   1   5  -9   23.25    2.41
  -1  -5   9   21.74    2.91
   1  -5  -9   29.27    8.70
   1  -5  -9   32.94    9.48
  -1  -5   9   16.83    7.46
   1   5  -9   28.99   11.23
   1  -5  -9   25.22    3.37
  -1  -5   8   22.04   11.81
   1  -5  -8   36.55   12.07
  -1   5   8   33.37   13.87
   1   5  -8   35.55    3.81
  -1  -5   8   38.34    3.64
  -1   5   8   35.42    3.52
  -1   5   8   37.21    3.79
   1   5  -8   46.78   13.65
  -1  -5   8   43.78   11.81
   1   5  -8   37.88    2.75
   1  -5  -8   36.35    3.84
   1  -5  -8   40.68    3.56
  -1   5   8   42.66    3.64
   1  -5  -8   40.12    3.23
   1  -5  -8   36.30    3.84
   1   5  -8   37.15    4.04
  -1  -5   8   45.40    4.70
   1  -5  -7   59.82    4.36
  -1  -5   7   56.77    5.07
   1  -5  -7   58.81    3.84
  -1   5   7   58.91    4.50
   1   5  -7   63.04    4.82
  -1   5   7   58.26    4.13
  -1  -5   7   58.51    4.39
   1  -5  -7   51.95   14.67
  -1  -5   7   82.37   20.95
  -1   5   7   75.14   19.48
  -1   5   7   56.93    4.59
  -1  -5   7   64.43   14.32
   1   5  -7   69.03   16.38
  -1   5   7   59.88    4.03
  -1   5   7   53.50    4.01
   1  -5  -7   68.21    4.92
   1  -5  -7   59.73    4.60
   1   5  -7   61.14    5.09
   1   5  -7   65.45    5.26
  -1  -5   6   12.46    2.58
   1  -5  -6    8.95    1.62
   1   5  -6   10.26    2.36
   1   5  -6   10.13    2.08
  -1   5   6   10.11    2.09
  -1   5   6    8.47    1.63
  -1  -5   6   20.58   11.98
   1  -5  -6    3.36    5.30
  -1   5   6    2.56    6.56
  -1   5   6    7.94    1.83
  -1  -5   6    8.55    1.85
   1  -5  -6    6.62    1.69
   1   5  -6    7.77    2.03
   1  -5  -6    9.72    1.90
  -1   5   6    8.23    1.84
   1   5  -6    7.19    5.85
  -1  -5   6   10.16    6.03
  -1   5   6    8.75    1.74
   1  -5  -6    7.56    1.77
   1   5  -5   15.85    7.89
  -1  -5   5    0.94    3.27
   1  -5  -5    7.17    1.78
  -1  -5   5    6.21    1.51
  -1  -5   5    7.86    1.64
  -1  -5   5    5.74    2.06
   1  -5  -5    6.27    1.45
   1   5  -5    3.50    1.48
   1   5  -5    6.93    1.52
  -1   5   5   10.47    7.32
  -1  -5   5    5.38    5.50
  -1   5   5   11.26    2.29
  -1   5   5    8.22    1.47
  -1   5   5    6.24    1.75
  -1   5   5    7.68    1.56
   1  -5  -5   10.09    1.79
   1  -5  -5    6.23    1.61
   1  -5  -5    6.97    1.69
  -1   5   5    7.61    1.68
   1   5  -5    7.56    2.01
  -1  -5   4  361.36   10.65
   1  -5  -4  355.57   10.46
   1  -5  -4  324.53    9.22
   1  -5  -4  333.03   37.62
  -1   5   4  379.96   42.03
  -1  -5   4  402.29   43.23
  -1  -5   4  340.00   14.27
   1   5  -4  356.26   38.70
  -1   5   4  342.61   10.86
   1   5  -4  360.20   11.40
  -1   5   4  345.40   10.69
   1   5  -4  353.75    9.80
  -1  -5   4  340.05   33.63
  -1   5   4  347.48    9.97
   1  -5  -4  331.04   10.11
   1   5  -4  357.74   11.38
   1  -5  -4  344.47   10.12
  -1  -5   4  347.75   11.54
   1  -5  -4  331.44    8.66
  -1  -5   4  342.22    9.56
   1  -5  -4  328.60    7.16
  -1   5   4  363.98    9.92
  -1  -5   3  295.11   10.45
   1  -5  -3  278.95    8.66
   1   5  -3  293.52   10.11
  -1  -5   3  342.36   39.61
   1  -5  -3  304.64   36.24
  -1   5   3  335.54   38.61
  -1  -5   3  305.58   17.78
   1   5  -3  313.47   36.57
  -1   5   3  288.29    9.75
   1   5  -3  290.33    9.26
  -1  -5   3  308.11    9.79
   1  -5  -3  296.96    9.58
   1   5  -3  294.16    8.59
  -1  -5   3  267.45    8.25
   1  -5  -3  291.67    7.11
   1  -5  -3  279.77    9.12
   1   5  -3  309.75   10.39
  -1   5   3  292.79    8.95
  -1  -5   3  337.48   33.78
  -1   5   3  293.97   10.09
   1  -5  -3  279.13    7.13
   1  -5  -3  296.58    9.22
  -1   5   3  295.87    9.18
  -1  -5   2    0.07    0.93
   1  -5  -2   -0.73    0.99
   1  -5  -2    0.30    0.64
   1  -5  -2   -0.22    0.81
  -1   5   2    0.35    1.05
   1   5  -2   -1.47    1.47
   1   5  -2    2.15    1.23
   1   5  -2    0.52    3.99
  -1  -5   2   -7.88    6.89
   1  -5  -2    3.90    6.81
  -1   5   2    0.11    5.77
  -1   5   2    0.01    1.13
  -1  -5   2   -0.03    1.22
   1  -5  -2   -2.10    1.27
   1  -5  -2    0.61    1.04
  -1   5   2   -0.20    0.92
   1   5  -2    1.20    0.81
  -1  -5   2   -1.79    5.91
   1   5  -2    0.35    1.14
  -1   5   2    1.68    1.20
   1   5  -1  642.34   11.45
  -1  -5   1  599.72   12.45
   1  -5  -1  638.29   14.00
  -1  -5   1  655.58   14.09
  -1   5   1  634.25   13.60
   1   5  -1  646.40   14.66
   1  -5  -1  638.41   49.29
  -1  -5   1  646.14   48.05
   1  -5  -1  710.00   55.82
  -1   5   1  668.06   53.92
  -1  -5   1  691.14   55.39
   1   5  -1  660.73   53.78
  -1   5   1  634.55   14.38
   1   5  -1  635.23   13.61
   1  -5  -1  641.94   11.59
  -1   5   1  611.39   14.66
   1   5  -1  634.64   14.61
  -1   5   1  670.62   13.36
  -1  -5   1  648.31   15.08
   1  -5  -1  644.10   13.72
  -1  -5   0   74.42    4.84
   1  -5   0   80.47    5.14
   1   5   0   71.51    4.95
  -1   5   0   67.53    4.52
  -1   5   0   91.83   19.86
  -1  -5   0   75.04   18.37
   1  -5   0   75.90   18.65
   1   5   0   65.77   17.44
   1   5   0   77.41    4.82
  -1   5   0   78.99    5.12
   1  -5   0   76.28   16.83
   1  -5   0   73.65    4.11
  -1   5   0   80.23    5.46
   1   5   0   80.33    5.23
  -1  -5   0   74.87    4.62
   1  -5   0   70.31    4.35
  -1   5   0   72.00    4.45
  -1  -5   0   72.06    5.05
   1  -5   0   76.96    4.92
   1   5   1   13.02    8.49
   1  -5   1    3.73    4.98
  -1   5  -1   12.58    2.31
  -1   5  -1   15.90    8.14
  -1  -5  -1   11.11    7.96
   1   5   1   12.77    2.07
  -1   5  -1   14.62    2.44
   1   5   1   10.25    2.05
   1  -5   1   11.31    1.82
  -1  -5  -1   10.81    2.08
   1  -5   1   14.51    2.39
   1   5   1   12.64    2.24
  -1   5  -1   11.15    2.17
   1  -5   1   12.35    6.77
  -1  -5  -1   10.21    1.94
   1  -5   1   14.00    2.35
   1  -5   1    8.01    1.91
  -1  -5  -1   12.16    2.01
  -1   5  -1   14.29    2.12
  -1  -5  -2   31.38    2.57
   1  -5   2   28.38    2.74
  -1  -5  -2   52.51    4.39
   1  -5   2   26.30    5.15
  -1  -5  -2   31.54   12.82
   1  -5   2   30.95   12.19
  -1   5  -2   29.04    3.26
   1   5   2   39.96   14.08
  -1   5  -2   16.23    8.44
   1   5   2   34.66    3.24
  -1   5  -2   31.14    2.51
   1  -5   2   34.77    3.05
  -1   5  -2   35.68    3.19
  -1  -5  -2   28.64    2.52
   1  -5   2   31.75    3.30
  -1  -5  -2   34.22    3.34
   1   5   2   32.00    3.27
  -1   5  -2   30.76    3.49
  -1  -5  -2   34.05    3.36
   1  -5   2   33.34    3.46
   1   5   2   31.74    3.27
  -1   5  -2   27.86    3.06
   1  -5   2   35.18   11.79
  -1   5  -2   38.90   12.17
   1  -5   3   24.21    3.06
  -1  -5  -3   21.27    2.61
  -1   5  -3   27.17    3.37
  -1   5  -3   22.16    2.26
   1   5   3   25.82    2.94
  -1  -5  -3   22.97   10.67
  -1   5  -3   26.88    3.13
   1   5   3   21.79   11.01
   1  -5   3   12.97    6.93
   1   5   3   21.53    2.75
  -1   5  -3   26.75    2.79
  -1  -5  -3   22.16    2.70
   1   5   3   24.12    2.12
  -1  -5  -3   24.82    2.52
  -1  -5  -3   24.52    3.01
   1   5   3   23.31    2.85
  -1   5  -3   19.63    2.57
   1  -5   3   15.42    7.50
  -1   5  -3   32.63   11.05
   1  -5   3   24.14    2.67
  -1  -5  -4   52.29    4.06
   1  -5   4   62.20    4.88
   1   5   4   57.17    4.33
  -1  -5  -4   56.85    4.37
   1  -5   4   78.14   19.77
   1   5   4   66.34   18.11
   1   5   4   54.10    4.13
  -1  -5  -4   40.75   13.22
  -1   5  -4   51.14    3.80
  -1   5  -4   57.02    3.52
  -1   5  -4   53.15    3.71
  -1   5  -4   48.83    4.12
  -1  -5  -4   51.57    3.98
   1  -5   4   69.50   15.63
  -1   5  -4   31.44   11.72
   1   5   4   52.46    3.38
   1  -5   4   55.13    4.09
  -1  -5  -4   49.86    3.83
  -1   5  -4   52.72    4.67
   1   5   4   50.97    4.08
   1  -5   5   79.04    5.55
  -1  -5  -5   73.03    4.68
   1   5   5   72.23    4.80
  -1  -5  -5   78.61    5.19
   1   5   5   71.75    4.81
  -1  -5  -5   72.53   17.58
   1  -5   5   59.79   17.85
   1   5   5   56.57   16.89
  -1   5  -5   76.25    4.18
  -1   5  -5   68.86    4.51
  -1   5  -5   68.49    4.91
   1  -5   5   75.91    4.90
  -1   5  -5   75.62    5.53
  -1   5  -5   72.34   17.30
   1  -5   5   59.64   14.35
   1   5   5   70.14    4.73
   1   5   5   68.90    4.16
  -1  -5  -5   67.23    4.72
  -1   5  -5   69.24    4.41
  -1  -5  -6    8.52    1.78
  -1   5  -6    8.11    2.03
  -1  -5  -6   -2.03    2.71
   1   5   6   11.39    9.43
   1  -5   6    8.69    7.59
   1   5   6    9.00    1.46
   1   5   6    9.68    2.01
  -1   5  -6    8.95    1.73
   1   5   6   11.94    2.03
   1  -5   6   11.30    2.02
  -1  -5  -6   10.65    2.11
   1   5   6   12.83    2.27
  -1   5  -6    2.21    3.52
   1  -5   6    5.72    4.46
  -1   5  -6    8.46    2.04
   1  -5   6   10.69    2.36
  -1   5  -6    7.73    1.63
  -1   5  -6    9.17    1.60
  -1  -5  -6    8.78    2.05
   1   5   7   83.81    4.43
   1   5   7   91.76    5.52
   1  -5   7  112.32   24.57
   1   5   7  110.79   24.16
  -1  -5  -7   87.62   19.38
   1   5   7   92.41    5.65
  -1   5  -7  107.81   21.60
   1  -5   7   81.19   16.63
   1   5   7   92.96    5.44
   1  -5   7  107.44    6.07
  -1   5  -7   92.70    6.48
  -1  -5  -7   94.78    5.40
  -1  -5  -7   96.09    6.15
  -1  -5  -7   99.61    6.10
   1  -5   7  103.47    6.77
  -1   5  -7   95.51    5.81
  -1   5  -7   93.89    5.12
  -1  -5  -8   39.36    4.10
  -1  -5  -8   39.23    4.29
   1   5   8   38.80    3.17
   1   5   8   41.81    3.95
  -1   5  -8   42.43    4.16
   1  -5   8   42.06    4.54
   1  -5   8   38.60    3.77
  -1  -5  -8   38.76    3.51
  -1   5  -8   22.95    9.93
   1  -5   8   28.65    9.99
  -1  -5  -8   41.00    3.64
  -1   5  -8   39.30    4.40
   1   5   8   39.03    3.72
   1   5   8   41.52    3.91
  -1  -5  -9    1.73    1.47
   1   5   9    0.43    0.83
   1   5   9    2.68    2.65
  -1   5  -9   -0.61    5.60
   1  -5   9   -1.74    3.59
   1   5   9    1.84    1.20
  -1  -5  -9   -0.64    1.23
  -1   5  -9    4.41    1.99
   1  -5   9    0.26    1.09
   1   5   9    0.30    1.17
  -1  -5  -9   -0.05    1.42
  -1   5  -9    3.26    1.85
   1  -5   9    2.09    1.61
  -1  -5  -9    1.91    1.15
  -1  -5 -10  120.30    8.04
   1   5  10  129.47    7.28
   1  -5  10  136.94    8.71
   1  -5  10  127.60    7.19
   1   5  10  127.49    7.50
  -1   5 -10  137.87    8.49
  -1   5 -10  130.88    7.89
   1   5  10  134.22    6.88
  -1  -5 -10  141.14    6.89
  -1  -5 -10  136.99    7.64
  -1  -5 -10  140.20    6.62
  -1  -5 -11    3.93    1.84
   1   5  11    1.40    1.17
  -1  -5 -11    2.18    1.34
   1  -5  11    4.40    2.23
   1   5  11    3.11    1.70
  -1   5 -11    2.30    1.62
   1  -5  11    4.49    1.75
  -1  -5 -11    3.27    1.54
   1   5  11    3.60    1.53
  -1  -5 -11    1.30    2.54
  -1  -5 -11    3.79    1.52
  -1   5 -11    4.58    2.17
   1   5  12   87.39    5.87
   1   5  12   88.51    6.42
  -1  -5 -12   80.57    7.44
  -1   5 -12   72.63    6.69
   1  -5  12   78.59    5.96
  -1   5 -12   89.19    7.07
  -1  -5 -12   91.01    5.91
   1   5  12   81.37    6.65
  -1  -5 -12   79.30    6.12
   1  -5  12   90.89    7.75
  -1  -5 -12   84.55    5.30
   1   5  13   63.69    5.31
  -1  -5 -13   57.06    6.42
   1   5  13   57.66    5.47
   1  -5  13   62.01    5.41
  -1   5 -13   66.46    6.68
   1  -5  13   67.92    4.63
  -1  -5 -13   67.89    5.29
   1  -5  13   57.13    6.67
   1   5  13   60.60    6.05
  -1  -5 -13   60.20    4.54
  -1   5 -13   63.50    6.30
  -1  -5 -13   66.52    5.87
   1   5  14    2.26    1.83
  -1   5 -14    0.80    1.82
   1   5  14    0.26    2.15
  -1  -5 -14    4.65    2.90
   1  -5  14   -3.60    3.12
  -1   5 -14    1.44    2.37
  -1  -5 -14    0.97    1.46
  -1  -5 -14   -0.23    1.56
   1  -5  14    1.67    1.02
   1  -5  14    1.67    1.48
  -1  -5 -14    0.54    1.33
   1   5  14    3.17    1.95
   1   5  15    0.95    1.90
  -1  -5 -15    0.85    1.48
  -1  -5 -15    1.13    2.52
   1  -5  15    0.67    2.25
  -1  -5 -15    1.04    1.38
  -1   5 -15    4.76    3.14
  -1  -5 -15    1.77    1.83
   1  -5  15    0.85    1.40
   1   5  15   -0.94    1.58
   1   5  15    2.91    2.06
   1   5  16   20.87    4.25
  -1  -5 -16   21.23    3.45
  -1  -5 -16   24.14    5.24
   1  -5  16   20.71    4.50
  -1   5 -16   23.11    4.57
  -1  -5 -16   26.86    3.48
  -1  -5 -16   21.82    3.79
   1   5  16   28.61    4.54
   1  -5  16   16.53    3.06
   1   5  16   27.52    4.00
  -1  -5 -17    7.63    3.53
   1  -5  17   12.16    3.76
  -1   5 -17   11.66    3.63
  -1  -5 -17   10.94    2.38
   1   5  17   15.73    3.53
  -1  -5 -17   13.37    3.05
   1   5  17   13.04    3.76
   1  -5  17   20.84    3.54
   1   5  17   15.20    3.44
  -1  -5 -18   62.83    8.31
   1  -5  18   65.70    8.36
   1   5  18   65.21    6.91
  -1  -5 -18   59.76    5.22
   1   5  18   60.46    5.94
  -1  -5 -18   67.70    6.28
  -1   5 -18   65.23    7.99
   1   5  18   62.51    7.30
   1   5  19    1.74    1.97
  -1   5 -19   -3.52    3.29
  -1  -5 -19    0.53    1.85
   1   5  19    6.34    2.53
   1  -5  19    9.83    4.32
  -1  -5 -19    4.38    3.39
   1  -5  20   37.53    7.33
   1   5  20   37.50    5.62
  -1   5 -20   34.10    6.26
   1   5  20   36.47    5.04
  -1  -5 -20   30.77    6.46
   1   5  21    3.32    2.34
  -1  -5 -21   -0.41    3.19
  -1   5 -21    0.82    2.85
   1  -5  21   -4.67    3.32
   1   5  22    4.65    2.60
  -1  -5 -22    8.93    4.66
  -1   5 -22    7.02    2.96
   1  -5  22   14.18    4.75
   1  -5  23   -1.12    3.33
   1   5  23    2.42    2.71
  -1  -5 -23    2.23    3.27
  -1   5 -23    1.83    3.55
   1   5  23   -1.03    2.16
   1  -5  24   -3.27    4.46
   1   5  24    6.10    3.29
  -1  -5 -24   -5.07    3.92
  -1   5 -24    2.65    3.52
   1   5  24    1.79    2.20
   1   5  25    3.02    2.74
  -1   5 -25   -0.51    3.15
  -1  -6  25    1.89    3.73
  -1   6  25   10.45    3.64
   1  -6 -25   -0.57    3.03
   1   6 -25    7.43    4.15
  -1  -6  24    4.46    3.47
  -1   6  24    6.48    2.94
   1  -6 -24   -0.87    3.29
   1   6 -24    2.63    3.28
   1   6 -23    0.19    2.77
  -1  -6  23    3.48    3.66
  -1   6  23    2.07    2.83
   1  -6 -23   -0.73    2.75
  -1   6  23   -0.27    2.22
   1   6 -22   -2.45    3.22
   1  -6 -22   -0.47    1.56
  -1  -6  22    3.73    3.37
  -1   6  22    2.84    3.08
   1  -6 -22    4.46    3.74
  -1   6  22    0.18    2.20
   1   6 -21    5.25    3.69
   1  -6 -21    5.72    2.42
  -1  -6  21    6.66    3.75
  -1   6  21    2.55    2.14
   1  -6 -21    4.90    3.10
  -1   6  21    5.09    2.64
  -1   6  20   10.45    2.92
   1   6 -20   17.83    5.13
   1  -6 -20   14.86    3.02
   1  -6 -20   15.49    3.22
  -1  -6  20   18.16    5.09
  -1   6  20    3.51    2.67
   1  -6 -20   13.97    4.97
  -1   6  19    8.32    3.01
   1   6 -19   -0.26    2.46
   1  -6 -19    7.46    2.45
   1  -6 -19   -1.04    1.69
   1  -6 -19    3.86    2.21
   1   6 -19    2.70    2.58
  -1  -6  19    3.87    3.06
  -1   6  19   -0.84    2.25
   1  -6 -19    0.62    3.09
  -1   6  18   18.57    3.68
   1   6 -18   17.77    4.51
   1  -6 -18   18.48    3.23
   1  -6 -18   28.45    4.10
   1  -6 -18   14.64    3.57
   1   6 -18   15.44    3.80
  -1  -6  18    7.62    3.47
  -1   6  18   15.22    3.95
   1  -6 -18   14.03    4.33
  -1   6  17   27.98    4.16
   1   6 -17   21.54    4.82
   1  -6 -17   29.98    3.88
   1  -6 -17   30.35    4.02
   1  -6 -17   31.88    4.86
   1   6 -17   26.08    4.90
  -1  -6  17   33.43    6.25
  -1   6  17   27.51    4.66
   1  -6 -17   32.35    5.84
   1  -6 -16   59.44    7.13
  -1   6  16   59.95    5.62
   1  -6 -16   63.18    5.43
  -1   6  16   57.78    6.49
  -1  -6  16   44.30    6.51
   1  -6 -16   57.84    6.16
   1   6 -16   69.91    7.29
   1  -6 -16   66.05    5.54
   1   6 -16   53.55    6.65
   1  -6 -15   55.90    6.86
  -1   6  15   70.90    5.85
   1  -6 -15   62.22    5.11
   1   6 -15   65.44    7.05
   1  -6 -15   54.49    5.93
  -1   6  15   45.03    5.44
  -1  -6  15   69.70    7.88
   1   6 -15   59.64    6.51
   1  -6 -15   65.09    5.40
   1  -6 -14   12.75    3.21
  -1   6  14   20.21    3.58
   1   6 -14    9.63    2.92
   1  -6 -14   18.39    2.99
   1  -6 -14   14.03    2.62
  -1  -6  14   14.04    4.11
   1   6 -14   11.07    3.02
  -1   6  14   15.97    3.64
   1  -6 -14   11.27    2.74
   1  -6 -13    4.50    2.37
   1  -6 -13    3.17    1.49
   1  -6 -13    3.77    1.61
  -1  -6  13    5.02    2.49
   1   6 -13   -1.91    2.55
   1   6 -13    1.06    1.99
  -1   6  13    0.32    1.65
  -1   6  13    4.24    2.33
   1  -6 -13    4.68    2.19
  -1   6  12   17.58    3.34
  -1  -6  12   11.78    2.64
   1   6 -12    9.28    2.54
   1  -6 -12   18.38    3.70
   1  -6 -12   12.64    2.52
   1   6 -12   14.61    3.38
  -1  -6  12   14.50    3.62
   1  -6 -12   14.26    2.36
  -1   6  12   14.17    2.82
   1  -6 -12    9.04    2.69
  -1   6  11   49.29    5.19
   1  -6 -11   51.99    4.58
  -1  -6  11   43.38    4.64
   1  -6 -11   54.21    5.31
   1  -6 -11   45.61    5.20
   1  -6 -11   46.45   12.32
   1   6 -11   41.45    4.78
   1  -6 -11   44.85    3.91
  -1   6  11   53.37    4.68
   1   6 -11   47.82    5.53
  -1  -6  11   45.97    5.65
   1   6 -10   27.24    3.91
  -1   6  10   19.34    3.08
   1  -6 -10   21.77    2.80
  -1   6  10   17.81    3.22
   1   6 -10   23.32    3.97
   1  -6 -10   21.37    2.99
   1  -6 -10   15.97    3.16
   1  -6 -10   10.32    5.58
   1   6 -10   18.58    9.69
   1  -6 -10   23.10    9.53
  -1  -6  10   23.29    4.07
  -1   6  10   22.64    3.01
  -1  -6  10   20.53    3.20
   1  -6 -10   21.60    3.64
  -1  -6   9    0.67    1.81
   1  -6  -9    3.06    1.32
   1   6  -9    2.94    2.07
   1  -6  -9    3.13    1.71
  -1   6   9    5.97    2.21
   1   6  -9    0.02    1.28
   1   6  -9    3.28    1.97
  -1   6   9    2.69    1.36
  -1  -6   9   -3.63    5.75
   1   6  -9    7.85    7.51
   1  -6  -9    7.19    2.39
  -1   6   9    5.48    1.82
   1  -6  -9    3.00    1.72
  -1  -6   9    3.46    1.49
  -1  -6   8  364.57   37.07
   1   6  -8  396.92   43.14
  -1   6   8  381.30   13.21
   1   6  -8  375.58   13.77
  -1   6   8  375.75   11.46
  -1  -6   8  406.71   12.61
  -1   6   8  408.31   12.69
   1   6  -8  382.13   12.68
   1   6  -8  412.73   10.19
   1  -6  -8  381.52   12.51
  -1  -6   8  388.12   14.82
   1  -6  -8  402.75   10.95
   1   6  -8  398.24   14.18
  -1   6   8  404.64   12.00
   1  -6  -8  394.03   13.17
   1  -6  -7  281.93    9.16
  -1   6   7  282.70   10.53
   1  -6  -7  276.15   10.75
  -1   6   7  276.62   11.11
   1  -6  -7  225.32   33.15
   1   6  -7  282.61    7.96
   1   6  -7  294.22   10.62
   1   6  -7  292.57   11.79
  -1   6   7  294.97   10.23
  -1  -6   7  298.26   10.49
  -1   6   7  275.54    9.26
   1  -6  -7  264.95    9.89
  -1  -6   7  286.85   12.39
  -1  -6   7  259.83   31.67
   1   6  -7  285.41   35.99
   1   6  -7  290.12   11.87
  -1  -6   7  294.33   10.86
   1  -6  -7  281.03   10.17
  -1  -6   6 1150.12   23.82
   1  -6  -6 1114.96   18.32
   1  -6  -6 1066.21   72.58
  -1  -6   6 1256.30   86.29
  -1   6   6 1231.33   84.07
  -1   6   6 1183.26   22.27
   1  -6  -6 1220.88   21.94
   1   6  -6 1097.26   19.93
   1   6  -6 1109.82   14.73
  -1  -6   6 1120.12   19.84
   1   6  -6 1139.11   22.98
   1   6  -6 1101.41   22.57
   1  -6  -6 1073.70   18.68
   1  -6  -6 1169.12   20.73
  -1  -6   6 1114.68   20.96
  -1   6   6 1143.68   19.88
  -1   6   6 1135.46   21.30
  -1  -6   6 1131.13   66.21
  -1   6   6 1181.30   19.66
  -1  -6   5  129.96    7.96
   1  -6  -5  127.45    6.34
  -1   6   5  121.05    7.01
   1  -6  -5  118.86    6.78
  -1   6   5  116.75   25.79
  -1   6   5  119.26    7.11
   1  -6  -5  110.76   23.81
  -1  -6   5   95.79   24.91
   1   6  -5  132.75    6.64
   1  -6  -5  127.44    6.70
   1   6  -5  125.94    7.50
   1  -6  -5  119.54    5.84
  -1  -6   5  126.61    7.06
   1  -6  -5  115.25    6.68
   1   6  -5  127.99    7.68
  -1  -6   5  152.60   24.55
  -1   6   5  128.21    6.61
  -1  -6   5  124.82    6.58
  -1   6   5  134.78    6.78
   1   6  -4  781.43   18.49
  -1  -6   4  794.18   25.49
   1  -6  -4  784.98   63.50
  -1   6   4  852.70   68.70
  -1  -6   4  885.29   70.68
   1   6  -4  788.14   63.43
  -1   6   4  805.34   18.14
   1  -6  -4  813.72   17.16
  -1   6   4  807.71   17.94
   1   6  -4  782.83   15.53
   1  -6  -4  787.41   16.59
   1   6  -4  804.59   18.76
   1  -6  -4  778.37   13.77
  -1  -6   4  842.56   18.01
   1  -6  -4  830.31   17.59
  -1   6   4  847.97   16.97
   1  -6  -4  845.18   16.39
  -1  -6   4  805.00   19.24
  -1  -6   4  914.64   60.89
  -1  -6   4  771.71   15.62
  -1   6   4  855.34   16.62
  -1  -6   3  268.26   38.61
  -1  -6   3  256.05   18.52
   1   6  -3  248.76   35.46
   1  -6  -3  278.15   38.05
  -1   6   3  266.23   38.03
   1   6  -3  266.79   10.61
  -1   6   3  269.20   10.63
   1  -6  -3  263.21    9.56
  -1   6   3  266.55   10.27
   1   6  -3  244.01    9.34
   1   6  -3  259.91    8.51
   1  -6  -3  249.62    9.32
   1   6  -3  282.74   10.96
   1  -6  -3  255.86    7.21
   1  -6  -3  262.65    9.96
  -1  -6   3  273.75   10.15
   1  -6  -3  273.32    7.75
  -1  -6   3  272.34   33.66
  -1  -6   3  266.28   10.92
   1  -6  -3  266.45    9.40
  -1   6   3  273.28    9.53
  -1   6   3  264.45    9.58
   1   6  -2  283.61   10.06
  -1   6   2  294.70   10.80
  -1   6   2  303.85   11.31
   1   6  -2  315.43   11.41
   1  -6  -2  301.23   10.01
   1   6  -2  307.98    8.85
   1  -6  -2  303.46   10.30
  -1   6   2  305.70   10.37
   1   6  -2  323.64   11.51
  -1  -6   2  324.43   11.04
   1  -6  -2  311.97   10.80
  -1   6   2  310.46   10.16
  -1  -6   2  285.21   34.73
   1  -6  -2  300.72    8.46
  -1  -6   2  300.71   11.44
   1  -6  -2  310.66   10.33
   1   6  -2  267.98   37.51
  -1  -6   2  322.36   42.02
   1  -6  -2  313.69   41.03
  -1   6   2  340.84   42.50
   1   6  -1   38.21    2.99
   1  -6  -1   36.96    3.19
   1   6  -1   36.97    4.02
  -1   6   1   42.77    4.39
   1  -6  -1   38.99    3.63
  -1   6   1   39.30    3.72
  -1  -6   1   37.02    3.98
  -1  -6   1   45.52    4.19
   1  -6  -1   34.07    3.76
  -1   6   1   36.65    3.72
   1   6  -1   41.66    4.29
   1  -6  -1   44.47    3.98
  -1  -6   1   40.63   13.62
   1  -6  -1   39.96   13.50
   1  -6  -1   42.73   15.42
   1   6  -1   15.81    8.81
  -1   6   1   39.64    4.00
  -1  -6   1   41.19   15.10
   1   6  -1   37.59    3.73
  -1   6   1   18.67   10.02
   1  -6   0   47.81    3.68
   1   6   0   40.56    2.97
  -1  -6   0   48.43    4.11
   1  -6   0   48.29    3.91
  -1  -6   0   42.80    4.04
   1  -6   0   39.77    3.98
  -1   6   0   37.48    3.79
   1   6   0   50.31    4.50
   1  -6   0   40.89    4.01
  -1  -6   0   47.74    4.53
  -1   6   0   42.88    4.44
   1   6   0   47.78    4.42
   1   6   0   43.78    4.02
  -1   6   0   67.47   19.13
   1   6   0   44.24   15.50
   1  -6   0   42.87   16.05
  -1   6   0   51.10    4.52
  -1  -6   0   58.12   18.01
   1  -6   0   48.63   15.92
  -1   6   0   43.17    3.86
  -1  -6  -1    9.35    2.01
   1   6   1    9.37    2.10
  -1   6  -1    9.83    2.45
   1   6   1    7.36    1.97
  -1   6  -1    7.32    1.81
  -1  -6  -1    0.49    4.05
  -1   6  -1    6.32    6.23
   1  -6   1   15.87   10.61
   1   6   1    2.53    3.94
  -1   6  -1    7.79    1.32
   1  -6   1    7.61    1.70
  -1  -6  -1    9.43    2.03
  -1  -6  -1    9.55    1.72
  -1  -6  -1    5.81    1.16
  -1  -6  -1    7.89    2.04
   1  -6   1    8.96    2.11
   1  -6   1    6.50    1.52
   1   6   1    8.00    2.09
  -1   6  -1    7.56    1.94
   1  -6   1    9.52    2.18
  -1   6  -1    5.85    1.57
   1  -6   1    6.60    6.89
   1  -6   2  240.20   37.16
   1   6   2  275.05    9.90
  -1   6  -2  286.82   10.69
   1   6   2  295.24   10.76
  -1   6  -2  306.06   11.68
  -1  -6  -2  287.96   10.60
   1  -6   2  274.94   10.45
  -1   6  -2  268.69    7.68
  -1  -6  -2  282.45    8.48
  -1   6  -2  299.16   10.76
   1  -6   2  335.54   37.51
  -1  -6  -2  281.82   10.22
   1  -6   2  282.86   10.49
   1  -6   2  293.70   19.51
  -1  -6  -2  307.80   40.17
  -1   6  -2  278.39   37.49
   1   6   2  290.48   40.08
   1   6   2  287.10   10.39
  -1  -6  -2  285.08   10.06
   1  -6   2  281.61    8.99
  -1  -6  -2  264.99    7.81
   1  -6   2  291.77    9.47
  -1   6  -2  288.35    9.75
   1  -6   3   34.91    4.96
   1   6   3   38.86    3.94
  -1   6  -3   28.18    3.76
   1  -6   3   42.41    4.38
  -1  -6  -3   37.34    3.81
  -1   6  -3   34.34    3.83
   1   6   3   36.39    3.63
   1  -6   3   48.33   17.02
  -1  -6  -3   39.03   14.10
  -1   6  -3   29.86   12.19
   1   6   3   34.40   15.11
  -1   6  -3   39.93    3.20
  -1  -6  -3   29.69    2.79
  -1   6  -3   38.01    3.95
   1  -6   3   41.98   13.27
   1  -6   3   43.18    4.15
  -1  -6  -3   40.87    4.03
   1  -6   3   37.57    3.62
   1   6   3   41.08    2.84
   1   6   3   36.69    3.76
  -1  -6  -3   35.67    3.76
  -1  -6  -3   36.06    3.06
  -1   6  -3   44.79    3.90
   1   6   4 1735.77   19.91
   1  -6   4 1783.61   27.76
  -1  -6  -4 1743.52   25.17
   1   6   4 1873.96  103.52
  -1  -6  -4 1828.15   96.20
   1  -6   4 1961.19  106.71
   1   6   4 1726.89   25.17
  -1   6  -4 1807.17   26.92
  -1   6  -4 1721.88   21.96
   1   6   4 1804.42   25.89
   1  -6   4 1814.24   24.75
   1  -6   4 1777.50   85.37
  -1   6  -4 1679.00   88.01
  -1  -6  -4 1835.13   26.51
  -1  -6  -4 1708.32   22.54
  -1   6  -4 1748.93   28.87
  -1  -6  -4 1805.18   25.44
   1   6   4 1769.24   25.91
  -1   6  -4 1796.68   24.32
  -1  -6  -5   40.60    3.87
   1   6   5   40.88    4.09
  -1   6  -5   38.79    4.47
  -1   6  -5   39.54    3.67
   1  -6   5   36.31   15.12
   1   6   5   34.59   15.67
  -1  -6  -5   48.63   15.36
  -1   6  -5   37.63    4.10
   1   6   5   42.70    4.07
   1   6   5   30.67    3.54
   1  -6   5   37.67    3.84
  -1   6  -5   39.21    3.55
  -1   6  -5   40.41    3.30
  -1   6  -5   43.43   14.57
   1  -6   5   43.41   13.38
   1   6   5   39.91    3.28
   1  -6   5   38.71    4.39
  -1  -6  -5   38.17    4.12
  -1  -6  -5   40.30    3.79
  -1  -6  -5   41.36    3.97
  -1  -6  -6 1059.58   19.39
   1   6   6 1108.39   20.43
   1   6   6 1158.71   20.83
   1   6   6 1083.78   20.59
  -1   6  -6 1136.83   17.77
  -1   6  -6 1098.95   19.49
  -1   6  -6 1071.52   72.30
   1  -6   6 1168.57   68.26
   1  -6   6 1154.87   20.88
  -1   6  -6 1125.69   22.17
   1   6   6 1098.06   18.10
  -1   6  -6 1113.07   23.87
  -1  -6  -6 1073.05   20.00
   1  -6   6 1122.57   23.25
  -1  -6  -6 1143.39   21.82
  -1   6  -7    1.02    1.64
   1  -6   7    1.26    1.65
   1   6   7    1.10    1.38
   1   6   7   -0.25    1.11
  -1  -6  -7    2.32    1.82
  -1  -6  -7   -1.83    1.51
  -1  -6  -7    1.15    1.15
   1  -6   7    1.37    1.53
   1   6   7    0.22    1.49
  -1   6  -7   -0.72    1.60
  -1   6  -7    0.82    0.98
  -1   6  -7   -1.18    1.34
  -1   6  -8   38.80    4.72
   1   6   8   34.06    3.88
  -1  -6  -8   33.21    3.58
  -1   6  -8   35.29    3.97
  -1   6  -8   29.91    3.22
  -1  -6  -8   34.35    4.16
  -1  -6  -8   26.59    3.70
   1   6   8   35.14    3.73
   1  -6   8   34.17    4.56
   1  -6   8   32.01    3.75
   1   6   8   32.30    3.76
  -1   6  -8   29.52    3.87
   1  -6   9   60.40    6.05
   1   6   9   58.37    5.15
  -1   6  -9   67.90    4.95
  -1   6  -9   71.04    5.79
  -1  -6  -9   70.75    5.08
   1  -6   9   77.69    5.91
   1   6   9   70.23    5.28
  -1  -6  -9   62.50    4.79
  -1  -6  -9   68.99    5.98
  -1   6  -9   57.44    5.82
   1   6   9   61.70    5.16
  -1  -6  -9   72.02    5.91
  -1   6 -10   12.83    3.03
  -1  -6 -10   12.61    2.36
   1   6  10   17.02    3.02
   1   6  10   14.91    2.72
  -1   6 -10   12.47    2.81
  -1   6 -10   17.44    2.81
  -1  -6 -10   11.23    2.91
  -1  -6 -10   12.10    2.56
   1  -6  10   14.55    2.90
   1   6  10   15.98    2.79
  -1  -6 -10   13.10    2.37
   1  -6  10   12.12    3.14
   1   6  11    2.32    1.78
  -1   6 -11    6.78    2.00
  -1   6 -11    4.88    2.31
   1   6  11    2.40    1.86
   1   6  11    3.19    1.74
  -1  -6 -11    4.59    2.57
  -1  -6 -11    5.41    2.05
  -1   6 -11    4.85    2.32
  -1  -6 -11    5.30    1.72
  -1  -6 -11    2.23    1.32
   1  -6  11    3.63    1.90
   1  -6  11    2.49    2.21
   1   6  12    2.43    1.81
  -1   6 -12    2.84    1.93
   1   6  12    1.64    1.91
   1   6  12    3.27    1.78
  -1  -6 -12    2.21    2.31
  -1  -6 -12    6.19    2.50
  -1   6 -12    2.60    2.23
  -1  -6 -12    2.64    1.53
   1  -6  12    2.32    1.86
   1  -6  12    0.44    2.20
  -1  -6 -12    4.71    1.86
   1   6  13   16.96    3.40
  -1   6 -13    6.33    2.63
   1  -6  13    9.66    2.60
  -1   6 -13   20.34    4.21
  -1  -6 -13   13.27    2.48
  -1  -6 -13   16.11    3.99
  -1  -6 -13   10.75    2.74
  -1  -6 -13   12.35    2.51
   1   6  13   11.10    2.70
   1   6  13   17.89    3.24
   1  -6  13   12.09    3.38
   1   6  14   14.23    3.26
  -1   6 -14   12.42    3.40
  -1  -6 -14   11.17    3.71
   1  -6  14   11.92    2.27
  -1  -6 -14   15.18    3.33
  -1  -6 -14   16.78    2.96
   1   6  14   13.17    2.83
   1  -6  14    8.85    2.53
   1   6  14   17.25    3.49
  -1  -6 -14   14.32    2.60
  -1   6 -14   12.98    3.80
   1  -6  14   17.48    4.00
  -1  -6 -15   -3.74    2.72
  -1  -6 -15    6.95    2.50
  -1  -6 -15    1.97    1.69
   1   6  15    0.84    2.12
   1  -6  15    2.52    1.76
   1   6  15    3.60    1.84
  -1  -6 -15    1.18    1.21
  -1   6 -15    0.42    2.30
   1   6  15    1.93    1.79
   1  -6  15   -0.05    2.48
  -1  -6 -16   61.94    7.60
  -1  -6 -16   62.72    6.49
   1   6  16   62.46    6.93
   1  -6  16   63.63    6.12
  -1  -6 -16   64.02    5.89
   1   6  16   62.42    5.83
   1   6  16   67.76    6.96
  -1   6 -16   55.86    7.23
  -1  -6 -16   63.72    5.40
   1  -6  16   56.28    7.61
   1   6  17   20.64    4.12
  -1   6 -17   25.90    5.29
  -1  -6 -17   23.09    3.42
  -1  -6 -17   27.41    4.45
  -1  -6 -17   21.88    3.72
   1  -6  17   21.80    3.80
   1   6  17   19.92    4.34
   1  -6  17   12.14    3.75
   1   6  17   31.98    4.41
  -1  -6 -17   24.28    5.33
  -1  -6 -18    4.99    3.48
  -1  -6 -18    4.12    1.99
   1   6  18    5.01    2.47
   1   6  18    5.67    3.31
   1  -6  18    2.58    1.79
  -1  -6 -18    3.03    1.52
  -1   6 -18    3.60    3.34
   1  -6  18   -2.14    3.13
   1   6  18    3.20    2.46
   1  -6  19    3.75    3.46
  -1  -6 -19   -0.39    1.97
  -1  -6 -19    5.83    3.75
  -1   6 -19    3.42    2.66
   1   6  19    6.65    3.52
   1  -6  20    2.58    3.30
  -1  -6 -20    3.03    1.77
   1   6  20    2.27    2.16
  -1   6 -20    0.49    2.72
  -1  -6 -20   -2.73    2.76
   1   6  21   -3.41    2.58
  -1  -6 -21    1.33    2.92
  -1   6 -21   -0.17    3.03
   1  -6  21   -0.81    2.93
   1   6  22    2.32    2.02
  -1  -6 -22    1.32    3.30
   1  -6  22   -0.03    3.15
   1   6  23    5.00    2.84
  -1  -6 -23    6.62    4.10
  -1   6 -23    5.85    3.40
   1  -6  23    1.85    3.21
   1   6  24    3.49    2.62
  -1  -6 -24   10.53    5.28
  -1   6 -24    1.70    3.05
   1  -6  24    4.48    4.31
   1   7 -25    1.26    3.63
   1   7 -24    9.58    4.43
   1  -7 -24    9.97    5.15
  -1   7  24    2.97    2.34
  -1  -7  24   14.66    5.54
   1   7 -23    6.31    3.54
  -1  -7  23    2.34    3.25
   1  -7 -23    4.18    3.20
  -1   7  23    1.04    1.98
   1  -7 -22   14.77    3.29
   1   7 -22    9.55    3.88
  -1   7  22   12.60    4.11
  -1  -7  22   15.30    5.47
   1  -7 -22   19.40    5.56
  -1   7  22    8.12    2.87
   1  -7 -21    2.17    2.03
   1   7 -21   -2.83    3.42
  -1   7  21   -0.28    2.49
  -1  -7  21    0.36    2.82
   1  -7 -21   -1.33    3.01
  -1   7  21   -1.10    2.23
   1  -7 -20   11.28    4.69
  -1   7  20   16.83    4.38
   1  -7 -20   13.53    3.22
   1   7 -20   25.58    5.93
   1  -7 -20   17.72    4.44
  -1  -7  20   21.47    5.72
  -1   7  20   10.24    3.19
   1  -7 -19   -1.41    3.07
   1  -7 -19    8.17    3.12
  -1   7  19    7.37    3.44
  -1   7  19   -0.39    2.49
   1   7 -19   -0.02    2.69
   1  -7 -19    5.93    2.25
   1   7 -19   -2.25    3.22
  -1  -7  19   -0.34    2.68
   1  -7 -18   29.90    5.90
   1  -7 -18   26.76    4.89
  -1   7  18   37.40    5.95
  -1   7  18   26.53    4.26
   1   7 -18   19.24    5.03
  -1  -7  18   22.53    5.68
   1  -7 -18   32.12    4.29
   1   7 -18   33.26    5.75
   1  -7 -18   29.53    4.21
   1  -7 -17   20.42    4.67
   1  -7 -17   21.62    3.98
  -1   7  17   16.61    4.14
  -1   7  17   17.09    3.57
   1   7 -17   25.87    5.54
  -1  -7  17   26.83    5.59
   1   7 -17   25.50    5.07
   1  -7 -17   23.62    3.73
   1  -7 -17   18.41    3.22
  -1   7  16   79.67    7.92
   1  -7 -16   95.45    6.95
   1  -7 -16   79.38    8.27
   1  -7 -16   87.22    8.11
   1  -7 -16   96.98    6.80
   1   7 -16   81.03    8.63
   1   7 -16   82.84    8.08
  -1   7  16  106.05    7.57
  -1  -7  16   98.95   10.08
   1  -7 -15   38.75    5.96
   1  -7 -15   40.68    5.63
  -1   7  15   42.63    5.80
   1  -7 -15   46.59    4.92
   1  -7 -15   45.14    4.63
   1   7 -15   54.39    7.12
   1   7 -15   35.45    5.30
  -1   7  15   47.61    4.97
  -1  -7  15   47.38    6.66
   1  -7 -14   74.63    7.71
   1  -7 -14   77.19    7.22
  -1   7  14   68.80    7.19
   1  -7 -14   69.91    5.82
   1  -7 -14   75.90    5.75
   1   7 -14   63.11    7.00
  -1  -7  14   74.39    8.46
   1   7 -14   79.91    7.46
  -1   7  14   77.52    6.20
   1   7 -13  219.36   12.00
   1  -7 -13  225.89   10.08
   1  -7 -13  224.10   12.35
   1  -7 -13  220.25   12.05
   1  -7 -13  233.03    9.69
   1   7 -13  218.03   12.82
  -1  -7  13  226.20   13.77
  -1   7  13  225.39   12.19
  -1   7  13  237.85   10.39
   1   7 -12    1.35    2.11
   1  -7 -12    3.92    2.08
  -1   7  12    3.59    2.14
   1   7 -12    1.10    2.00
   1  -7 -12    4.27    2.76
  -1   7  12    2.03    1.85
   1  -7 -12    4.83    1.61
  -1  -7  12    4.39    2.58
   1  -7 -12    1.48    1.94
   1   7 -12    2.25    2.32
  -1   7  11   25.40    4.18
   1  -7 -11   26.57    4.16
   1  -7 -11   16.38    2.62
   1   7 -11   18.80    3.84
   1  -7 -11   24.22    3.35
  -1  -7  11   17.41    4.10
   1   7 -11   14.31    3.07
   1   7 -11   19.48    4.02
  -1   7  11   20.03    3.17
   1  -7 -11   19.64    3.75
  -1   7  10   61.62    6.02
  -1  -7  10   60.55    6.83
   1  -7 -10   60.44    5.92
   1   7 -10   61.15    6.56
  -1   7  10   57.88    5.17
   1  -7 -10   53.12    4.39
   1  -7 -10   55.18    5.47
   1  -7 -10   57.49    5.12
   1   7 -10   54.64    5.39
   1   7 -10   57.49    6.22
   1   7  -9   -1.14    1.75
  -1   7   9   -0.30    1.71
   1  -7  -9    0.69    1.15
  -1   7   9    2.32    1.59
  -1  -7   9    1.10    2.06
   1  -7  -9   -0.11    1.41
   1   7  -9   -0.02    1.87
   1  -7  -9    3.81    1.99
  -1  -7   9    0.81    1.41
   1   7  -9    2.19    1.91
   1  -7  -8  163.39    7.59
  -1   7   8  178.99    9.05
   1   7  -8  161.14    8.57
  -1  -7   8  170.56    8.81
  -1   7   8  155.67    9.15
  -1  -7   8  161.66   10.29
   1  -7  -8  162.56    8.41
  -1  -7   8  164.29    8.92
   1  -7  -8  155.50    8.29
  -1   7   8  171.70    8.38
   1   7  -8  169.78   10.11
   1   7  -8  161.64    9.72
   1  -7  -8  170.20    9.40
   1  -7  -7   15.79    3.16
  -1   7   7   16.70    2.97
   1   7  -7   15.73    2.70
  -1   7   7   13.39    2.91
  -1   7   7   14.36    2.70
   1   7  -7   13.71    3.28
  -1  -7   7   14.30    3.45
   1   7  -7   13.96    3.18
   1  -7  -7   15.16    2.49
   1  -7  -7   13.21    2.55
  -1  -7   7   19.66    3.26
   1  -7  -7   16.67    2.83
   1  -7  -6    3.93    1.93
  -1   7   6    2.58    1.65
  -1   7   6    8.17    2.65
  -1   7   6    7.86    2.15
  -1  -7   6    4.62    2.05
   1  -7  -6    5.49    2.11
  -1  -7   6    5.75    2.64
   1  -7  -6    4.84    1.65
   1  -7  -6    8.07    1.88
   1   7  -6    4.80    2.08
   1   7  -6    7.09    1.90
   1   7  -6   10.69    2.86
  -1   7   5  450.78   14.68
   1  -7  -5  419.51   11.29
   1   7  -5  443.67   12.70
   1  -7  -5  468.07   14.41
  -1  -7   5  485.25   14.89
   1  -7  -5  441.76   13.41
   1   7  -5  469.80   15.66
  -1   7   5  465.63   13.73
   1  -7  -5  451.26   12.96
   1  -7  -5  460.16   14.34
  -1  -7   5  461.60   15.99
   1   7  -5  455.82   15.50
  -1   7   5  453.84   14.75
   1  -7  -4    0.45    1.15
   1   7  -4    1.14    1.77
  -1   7   4    1.06    1.65
  -1   7   4    2.61    1.81
   1   7  -4   -0.12    1.01
   1   7  -4    1.00    1.74
  -1   7   4    0.99    1.52
   1  -7  -4    1.00    0.99
  -1  -7   4    1.24    1.33
   1  -7  -4    2.47    1.73
  -1  -7   4    2.79    1.73
   1  -7  -4    2.35    1.62
  -1  -7   4   -1.52    8.52
   1  -7  -4    2.40    1.34
  -1  -7   3  724.10   34.44
  -1   7   3  705.95   18.04
   1   7  -3  707.10   17.21
  -1   7   3  737.92   17.28
   1  -7  -3  708.00   12.32
   1   7  -3  710.96   14.92
   1  -7  -3  721.70   17.94
  -1  -7   3  756.39   18.46
  -1   7   3  756.64   17.12
   1   7  -3  742.32   19.45
  -1   7   3  705.41   18.57
  -1  -7   3  757.29   61.11
   1  -7  -3  737.51   17.15
  -1  -7   3  731.71   19.52
   1  -7  -3  691.36   17.01
   1  -7  -3  680.17   16.44
   1   7  -3  726.15   19.14
  -1   7   2  224.30   10.14
   1   7  -2  220.74    9.67
   1   7  -2  227.59   10.57
  -1   7   2  241.78   10.84
   1  -7  -2  237.71    8.23
   1  -7  -2  229.09   10.11
  -1  -7   2  248.67   10.48
   1   7  -2  234.18    8.19
  -1   7   2  237.57    9.60
  -1   7   2  236.85    9.89
   1   7  -2  241.07   10.74
  -1  -7   2  221.78   33.56
  -1  -7   2  227.26   10.86
   1  -7  -2  215.09    9.46
   1  -7  -2  235.48    9.70
   1  -7  -2  210.38    9.27
   1  -7  -1 1347.13   20.27
  -1  -7   1 1407.37   24.83
   1  -7  -1 1379.97   24.92
   1   7  -1 1367.24   18.99
  -1   7   1 1422.14   23.53
   1   7  -1 1371.07   25.65
  -1   7   1 1410.52   26.42
  -1  -7   1 1323.10   18.40
   1  -7  -1 1380.98   24.33
  -1  -7   1 1370.26   26.14
  -1  -7   1 1532.70   88.95
  -1   7   1 1395.24   24.08
   1   7  -1 1401.01   25.54
   1   7  -1 1338.09   23.85
  -1   7   1 1314.35   24.81
   1  -7  -1 1323.64   22.44
  -1  -7   0   36.65    3.46
   1   7   0   39.00    3.10
   1  -7   0   40.95    4.45
  -1  -7   0   41.52    4.44
  -1  -7   0   40.95    4.56
   1  -7   0   39.23    4.31
  -1   7   0   34.06    4.02
   1   7   0   33.45    4.11
  -1   7   0   34.12    4.41
   1   7   0   32.16    4.05
   1  -7   0   37.53    3.58
  -1   7   0   41.73    4.20
   1  -7   0   38.57    3.97
  -1  -7   0   38.20    3.97
   1   7   0   43.89    4.36
  -1   7   0   37.26    4.29
   1   7   1   25.80    3.50
  -1   7  -1   23.92    3.66
  -1  -7  -1   25.68    2.83
  -1   7  -1   21.06    2.14
   1  -7   1   29.71    3.26
   1  -7   1   31.08    4.01
  -1  -7  -1   27.90    3.65
  -1  -7  -1   21.14    3.17
  -1   7  -1   27.83    3.94
   1   7   1   24.32    3.62
  -1  -7  -1   24.82    2.38
  -1  -7  -1   24.47    3.40
   1  -7   1   27.11    3.31
   1  -7   1   31.44    3.91
  -1   7  -1   28.78    3.50
   1   7   1   26.66    3.70
  -1   7  -1   29.06    3.74
   1   7   2   23.11    3.25
  -1   7  -2   22.58    3.43
  -1   7  -2   27.22    3.87
   1   7   2   25.77    3.57
  -1  -7  -2   22.32    2.43
  -1  -7  -2   26.08    3.41
  -1  -7  -2   26.17    2.91
  -1   7  -2   22.57    3.04
  -1   7  -2   23.93    2.50
   1  -7   2   24.55    3.62
  -1  -7  -2   31.30    3.87
   1  -7   2   27.67    6.55
   1   7   2   26.53    3.56
  -1   7  -2   25.61    3.57
   1  -7   2   26.54    3.14
  -1  -7  -2   24.84    3.51
   1  -7   2   26.75    3.64
  -1   7  -3   93.01    5.11
  -1  -7  -3   90.93    6.39
   1  -7   3   95.87    6.86
   1   7   3  100.36    4.51
  -1   7  -3   92.21    6.72
  -1  -7  -3   90.52    5.30
  -1  -7  -3   88.84    6.34
  -1  -7  -3   91.71    5.20
  -1   7  -3   87.28    7.17
   1   7   3   92.86    6.57
   1   7   3   98.23    6.60
   1  -7   3   93.35    6.03
   1  -7   3   86.34    6.59
  -1  -7  -3   92.32    6.42
  -1   7  -3   97.74    6.80
   1   7   3   83.46    6.02
   1  -7   4   49.77    4.61
  -1  -7  -4   44.47    4.55
  -1   7  -4   46.42    3.89
   1  -7   4   50.17    5.26
   1   7   4   44.41    3.34
   1  -7   4   46.45    4.90
  -1  -7  -4   47.05    4.61
   1   7   4   45.66    4.76
  -1   7  -4   40.05    4.53
   1   7   4   38.24    4.21
   1   7   4   47.77    4.65
  -1   7  -4   49.00    4.88
  -1   7  -4   52.54    5.59
  -1  -7  -4   46.71    3.96
  -1  -7  -4   47.34    4.76
   1   7   5  643.87   16.94
   1   7   5  685.27   17.13
   1   7   5  698.67   17.62
   1  -7   5  695.18   17.06
  -1  -7  -5  681.30   16.82
  -1   7  -5  657.51   15.02
   1  -7   5  678.82   18.02
  -1  -7  -5  675.91   16.95
   1   7   5  679.03   13.72
   1  -7   5  694.16   19.29
  -1  -7  -5  684.01   17.98
  -1  -7  -5  671.08   15.60
  -1   7  -5  678.85   19.96
  -1   7  -5  682.84   18.29
   1  -7   6  305.01   13.07
   1   7   6  321.62   11.80
   1   7   6  290.62   11.63
  -1  -7  -6  299.03   11.11
   1  -7   6  292.15   11.40
   1   7   6  299.98   11.32
  -1   7  -6  319.89   11.00
  -1  -7  -6  322.73   11.68
  -1  -7  -6  294.22   10.89
  -1   7  -6  306.86   12.56
  -1   7  -6  314.21   13.58
  -1  -7  -6  326.35   12.58
   1   7   6  308.74    9.80
  -1  -7  -7  189.46    8.75
   1  -7   7  183.35    9.31
  -1   7  -7  184.57    8.77
   1   7   7  184.21    9.34
   1   7   7  180.47    8.88
   1   7   7  187.08    9.02
  -1   7  -7  181.10   10.63
   1   7   7  178.75    7.88
  -1  -7  -7  178.94    9.04
  -1  -7  -7  203.69   10.12
  -1   7  -7  174.43    9.69
   1  -7   7  191.64   10.62
  -1  -7  -8  112.83    7.62
   1   7   8  125.48    7.89
   1   7   8  132.21    7.76
   1  -7   8  120.25    8.75
   1  -7   8  115.26    7.42
  -1  -7  -8  125.09    8.26
   1   7   8  116.70    6.74
  -1   7  -8  117.70    8.20
  -1  -7  -8  109.13    6.78
  -1   7  -8  111.15    8.59
  -1   7  -8  123.76    7.47
   1   7   9   12.22    2.91
  -1   7  -9   10.31    2.95
   1   7   9    7.64    1.93
  -1  -7  -9   10.41    2.65
  -1  -7  -9   12.47    3.25
  -1  -7  -9    9.44    2.10
  -1   7  -9   10.86    3.25
  -1   7  -9   11.44    2.63
   1  -7   9    9.56    3.13
   1   7   9    8.46    2.27
   1  -7   9    8.27    2.57
  -1   7 -10    8.42    2.84
  -1   7 -10   20.42    3.54
   1   7  10    8.29    2.36
   1   7  10   14.51    3.19
   1   7  10    9.42    2.33
  -1  -7 -10    8.43    2.08
  -1  -7 -10   21.23    3.80
  -1  -7 -10   15.24    2.73
   1  -7  10   14.99    3.11
   1  -7  10   14.45    3.44
  -1   7 -10   12.47    3.13
  -1  -7 -10   11.87    3.10
   1  -7  11   79.56    7.79
  -1  -7 -11   75.40    5.77
   1   7  11   72.29    6.60
   1   7  11   82.06    6.49
   1  -7  11   77.27    6.61
  -1  -7 -11   81.06    7.48
  -1  -7 -11   86.48    6.07
  -1  -7 -11   78.02    7.10
   1   7  11   83.15    6.61
  -1   7 -11   84.77    8.09
  -1   7 -11   85.33    7.07
  -1   7 -11   73.65    7.09
   1   7  12    0.52    1.59
  -1  -7 -12    2.80    2.49
   1   7  12   -0.84    1.71
  -1  -7 -12    3.14    2.17
   1   7  12   -0.55    2.01
   1  -7  12    1.45    2.53
  -1  -7 -12   -1.35    1.51
   1  -7  12    0.99    2.03
  -1   7 -12    0.56    1.70
  -1  -7 -12    1.66    1.77
  -1   7 -12    3.73    2.69
  -1  -7 -13  257.05   10.63
   1   7  13  281.82   11.89
  -1   7 -13  288.73   15.13
   1  -7  13  276.83   15.20
  -1  -7 -13  268.57   11.16
   1   7  13  252.11   12.62
  -1  -7 -13  269.00   14.27
   1   7  13  243.50   12.26
   1  -7  13  293.38   13.03
  -1   7 -13  259.67   13.11
  -1  -7 -13  248.97   12.73
  -1  -7 -14   96.55    6.59
   1   7  14   76.49    7.33
   1  -7  14   83.72    7.23
   1   7  14   86.94    7.53
  -1  -7 -14   88.09    8.61
   1  -7  14   94.66    9.27
   1   7  14   93.63    7.04
  -1  -7 -14   87.86    6.55
  -1  -7 -14   77.90    7.43
  -1   7 -14   88.12    8.82
  -1   7 -14   84.58    7.75
   1   7  15    6.59    2.80
  -1  -7 -15    4.12    2.14
   1   7  15    2.03    2.15
  -1  -7 -15    7.25    2.21
  -1  -7 -15    6.13    2.78
   1  -7  15    4.77    2.14
   1  -7  15    0.56    2.48
   1   7  15    4.38    2.30
  -1  -7 -15   12.21    4.23
  -1   7 -15    2.85    2.46
   1   7  16   39.34    5.67
  -1  -7 -16   37.11    4.54
   1   7  16   40.10    5.82
  -1  -7 -16   35.28    4.20
  -1  -7 -16   46.57    6.08
   1  -7  16   39.02    5.17
   1  -7  16   51.85    7.67
   1   7  16   40.69    5.26
  -1  -7 -16   25.32    5.49
  -1   7 -16   36.25    6.15
   1   7  17    1.88    1.96
  -1  -7 -17    0.62    1.51
   1   7  17    2.45    2.57
   1  -7  17    3.76    3.39
  -1  -7 -17    0.91    1.56
   1   7  17    5.15    2.52
   1  -7  17    3.61    2.12
  -1  -7 -17    6.74    3.16
  -1  -7 -17    6.51    3.65
  -1   7 -17    8.76    3.92
  -1   7 -18   13.50    4.46
   1  -7  18   21.42    5.58
  -1  -7 -18   23.91    4.08
  -1  -7 -18   22.91    3.60
  -1  -7 -18   16.97    3.99
   1   7  18   25.49    4.15
  -1  -7 -18   19.33    5.31
   1  -7  19    1.30    2.74
  -1  -7 -19   -0.39    1.81
   1   7  19   -0.61    2.25
  -1   7 -19    3.56    3.74
  -1  -7 -19    3.28    3.23
   1  -7  20   12.99    3.87
  -1  -7 -20    8.76    2.88
   1   7  20    5.71    2.61
  -1   7 -20    8.22    3.74
  -1  -7 -20   11.77    4.70
   1  -7  21    1.73    3.09
  -1  -7 -21    2.18    1.93
   1   7  21    6.84    2.67
  -1  -7 -21    3.52    3.26
   1   7  22    7.26    3.12
  -1  -7 -22    5.34    4.34
   1  -7  22    2.74    3.25
  -1   7 -22    2.25    2.86
   1   7  23    0.47    2.26
  -1  -7 -23   -3.45    4.95
   1  -7  23   -3.42    3.45
  -1   7 -23    2.53    3.14
  -1   7 -24    1.44    3.69
   1   8 -24   -2.73    4.06
  -1   8  23   11.77    3.80
   1  -8 -23    8.28    4.49
  -1  -8  23    8.89    4.59
   1   8 -23    9.76    4.60
  -1   8  22   -3.18    2.64
   1  -8 -22    1.23    2.93
  -1  -8  22    0.46    3.79
   1   8 -22    4.67    3.72
   1   8 -21   -4.70    3.30
   1  -8 -21    4.97    2.64
  -1   8  21    2.57    2.16
   1  -8 -21    0.01    3.00
  -1  -8  21    0.69    3.39
   1  -8 -20    2.44    2.39
   1  -8 -20    0.90    1.68
  -1  -8  20    4.05    3.82
   1   8 -20   -0.33    2.90
  -1   8  20    2.38    2.21
  -1   8  20    4.98    3.63
   1  -8 -20    2.22    2.86
   1  -8 -19    3.86    3.00
   1  -8 -19   -1.57    2.38
  -1  -8  19    6.38    3.04
   1   8 -19   -0.54    2.71
  -1   8  19    4.82    2.54
   1   8 -19    6.34    3.28
  -1   8  19    3.20    2.46
   1  -8 -19   -3.42    3.89
   1  -8 -18   16.66    4.37
   1  -8 -18   18.15    3.58
  -1  -8  18   13.08    5.02
   1   8 -18   17.96    4.73
  -1   8  18   11.70    3.21
   1   8 -18   17.01    4.47
  -1   8  18    9.71    3.31
   1  -8 -18   11.72    4.04
   1  -8 -17   49.41    6.64
   1   8 -17   52.67    7.56
   1  -8 -17   44.73    5.17
   1  -8 -17   41.90    6.81
  -1  -8  17   43.54    7.22
   1   8 -17   44.12    6.92
   1   8 -17   45.80    6.55
  -1   8  17   55.52    6.02
  -1   8  17   37.71    6.18
  -1   8  16   13.22    3.18
  -1   8  16    5.58    3.02
   1  -8 -16    4.44    3.10
   1  -8 -16    9.65    2.65
   1   8 -16   13.35    4.26
   1   8 -16    7.72    3.63
  -1  -8  16   13.15    5.05
   1   8 -16   11.47    3.14
   1  -8 -16    9.62    3.58
  -1   8  15   96.50    8.90
  -1  -8  15   90.79    9.70
  -1   8  15   92.09    7.14
   1  -8 -15  103.59    9.09
   1  -8 -15   99.45    7.32
   1   8 -15   90.26    9.31
   1  -8 -15   91.41    6.64
   1   8 -15   84.05    8.77
   1  -8 -15   88.40    8.86
   1   8 -15   81.02    8.02
  -1   8  14   29.61    4.26
  -1  -8  14   23.19    5.18
  -1   8  14   24.07    4.62
   1  -8 -14   31.37    3.94
   1   8 -14   23.74    4.56
   1  -8 -14   32.33    5.31
   1  -8 -14   28.27    4.99
   1   8 -14   35.95    6.00
   1  -8 -14   30.80    4.22
   1   8 -14   29.81    5.45
  -1   8  13    8.69    2.50
  -1   8  13    6.87    2.71
   1  -8 -13   11.13    2.51
   1   8 -13   11.86    3.76
   1  -8 -13    6.86    2.95
   1   8 -13    9.97    3.63
  -1  -8  13    7.55    3.74
   1  -8 -13   10.06    3.54
   1  -8 -13    9.32    2.99
   1   8 -13    8.65    3.03
   1   8 -12   18.97    4.39
  -1  -8  12   23.70    5.13
   1  -8 -12   34.42    4.58
   1  -8 -12   29.50    4.93
   1  -8 -12   27.73    4.71
   1   8 -12   31.31    5.34
   1   8 -12   19.31    3.77
  -1  -8  12   24.08    4.07
  -1   8  12   25.46    4.64
  -1   8  12   35.68    4.47
   1  -8 -12   30.22    3.69
   1   8 -11    3.17    2.37
  -1  -8  11    3.56    2.71
   1  -8 -11    8.42    2.57
   1  -8 -11    6.35    2.96
   1  -8 -11    5.64    2.08
   1   8 -11    6.38    2.87
   1   8 -11   11.97    3.04
  -1  -8  11    5.44    2.09
  -1   8  11    5.18    2.18
  -1   8  11    5.46    2.35
   1  -8 -11    4.28    1.78
   1   8 -10   15.44    3.87
  -1  -8  10   18.77    4.37
  -1   8  10   13.52    3.39
  -1   8  10   17.91    3.11
   1  -8 -10   22.35    3.68
   1  -8 -10   12.73    2.95
   1  -8 -10   15.88    2.74
   1   8 -10   15.57    3.77
   1  -8 -10    9.22    2.65
  -1  -8  10   10.46    2.80
   1   8 -10   12.37    2.93
  -1   8   9    9.77    2.62
  -1   8   9    8.20    2.50
  -1   8   9    5.20    2.28
  -1  -8   9    6.18    2.62
   1  -8  -9    6.20    2.22
   1   8  -9    9.79    3.20
   1   8  -9    6.40    2.75
   1  -8  -9    4.08    1.52
   1  -8  -9    4.03    1.67
  -1  -8   9    9.60    2.77
   1   8  -9    7.53    2.50
  -1   8   8  171.96    9.69
   1  -8  -8  170.72    8.96
  -1   8   8  157.04    9.76
   1  -8  -8  176.41    8.53
   1   8  -8  179.63    9.41
   1  -8  -8  166.52    9.21
  -1  -8   8  175.82   10.02
   1   8  -8  186.18   11.24
   1   8  -8  171.42   10.66
  -1  -8   8  170.80   11.03
  -1   8   8  171.38    9.09
   1  -8  -8  193.73   10.86
  -1   8   7   -2.07    1.96
  -1   8   7    2.47    2.24
   1   8  -7    2.74    1.59
   1  -8  -7   -0.22    1.91
   1  -8  -7    1.46    1.28
   1  -8  -7   -0.25    1.12
  -1   8   7    4.95    2.21
  -1  -8   7    1.05    1.58
   1  -8  -7   -0.41    1.60
   1   8  -7    1.57    2.09
  -1  -8   7    0.54    2.00
   1   8  -7    0.66    1.86
  -1   8   6   27.20    4.04
  -1   8   6   25.64    3.83
  -1  -8   6   21.95    4.19
   1  -8  -6   22.82    3.71
   1   8  -6   23.48    3.97
   1  -8  -6   28.29    3.58
   1   8  -6   23.64    3.25
   1   8  -6   19.65    3.80
   1  -8  -6   29.16    4.19
  -1  -8   6   22.25    3.72
  -1   8   6   27.43    3.64
  -1   8   5   91.37    7.31
   1  -8  -5   93.39    7.07
  -1  -8   5   90.64    7.75
  -1   8   5  105.82    6.99
  -1   8   5   90.59    7.34
   1   8  -5   93.64    7.62
   1   8  -5   93.80    6.11
   1  -8  -5   98.84    6.66
   1   8  -5  105.61    8.24
   1  -8  -5   94.82    6.61
   1  -8  -5   92.73    6.92
  -1  -8   5  100.65    7.52
   1  -8  -4   40.42    4.85
  -1  -8   4   40.31    4.82
  -1  -8   4   37.46    5.10
   1  -8  -4   42.74    4.46
  -1   8   4   38.26    4.40
   1   8  -4   41.78    5.01
   1   8  -4   28.67    4.25
  -1   8   4   37.51    4.89
   1   8  -4   41.41    3.96
   1  -8  -4   39.15    4.64
  -1   8   4   33.78    4.38
   1  -8  -4   33.61    3.96
   1   8  -3    5.89    2.64
  -1   8   3   -0.18    1.56
   1  -8  -3    0.71    1.78
  -1  -8   3    1.06    1.88
  -1   8   3    1.50    1.49
   1   8  -3    4.07    2.24
  -1   8   3    1.78    1.82
   1   8  -3    1.84    2.17
   1  -8  -3    0.57    1.28
   1  -8  -3    1.30    1.63
  -1  -8   3    2.52    1.90
   1  -8  -3    3.92    1.85
   1   8  -3    2.57    1.18
  -1   8   2    5.32    2.39
   1   8  -2    3.36    1.82
   1  -8  -2    8.11    2.63
   1   8  -2    6.78    2.48
  -1   8   2   10.37    2.90
  -1  -8   2    8.03    2.55
   1  -8  -2   10.48    2.42
  -1   8   2    5.97    2.05
   1   8  -2    4.43    2.25
  -1  -8   2    8.25    2.85
   1  -8  -2   12.11    3.09
   1  -8  -2    9.95    2.46
  -1   8   1  182.70    9.44
   1   8  -1  163.94    9.60
   1   8  -1  163.40    9.61
  -1   8   1  178.41   10.51
   1  -8  -1  160.38    8.59
  -1  -8   1  186.68    9.84
   1  -8  -1  177.12    9.84
   1  -8  -1  170.33    7.79
  -1   8   1  173.44    9.71
   1   8  -1  174.22    9.29
   1  -8  -1  177.07    9.51
  -1  -8   1  177.03   10.08
   1  -8   0   56.93    5.57
   1   8   0   49.14    5.23
  -1   8   0   50.29    5.17
  -1   8   0   53.01    5.66
   1   8   0   52.71    5.59
   1  -8   0   43.89    4.57
  -1  -8   0   53.87    5.18
  -1  -8   0   43.83    5.05
   1  -8   0   53.77    4.55
   1  -8   0   56.74    5.65
  -1  -8   0   53.44    5.30
  -1   8   0   47.71    5.11
   1   8   0   47.17    5.00
   1   8   1  147.50    8.73
  -1   8  -1  145.90    8.65
  -1   8  -1  138.77    9.13
   1   8   1  135.09    8.64
   1  -8   1  142.22    7.79
  -1  -8  -1  137.45    8.09
   1  -8   1  155.41    9.24
  -1  -8  -1  136.90    8.51
   1  -8   1  145.03    7.65
  -1  -8  -1  148.38    9.08
   1  -8   1  146.75    8.96
   1   8   1  131.84    8.17
  -1   8  -1  143.55    8.78
   1   8   2    1.63    1.52
  -1   8  -2   -0.06    2.13
  -1  -8  -2    1.98    2.38
  -1  -8  -2    1.48    1.84
   1  -8   2    1.87    1.72
   1  -8   2    1.27    2.19
   1  -8   2    2.89    1.96
   1   8   2    0.96    1.84
  -1   8  -2   -0.03    1.81
  -1  -8  -2    1.52    1.83
   1   8   2    2.81    1.60
  -1   8  -2    4.75    2.45
   1  -8   3   20.47    3.72
  -1  -8  -3   26.44    3.94
   1  -8   3   17.43    3.02
   1  -8   3   23.58    3.90
  -1   8  -3   25.65    4.13
   1   8   3   18.08    3.28
  -1  -8  -3   23.38    3.80
   1   8   3   20.35    3.34
  -1   8  -3   19.57    3.62
  -1   8  -3   21.68    3.82
   1   8   3   22.22    4.04
  -1  -8  -3   17.43    3.30
  -1  -8  -3   23.40    2.93
   1  -8   4  113.69    7.27
  -1   8  -4  114.91    7.90
   1   8   4  108.62    7.43
  -1  -8  -4  122.26    8.15
  -1  -8  -4  104.29    7.26
   1  -8   4  119.00    8.51
   1   8   4   99.05    7.13
  -1   8  -4  118.99    8.92
   1   8   4  104.21    7.39
  -1   8  -4  104.49    6.01
  -1  -8  -4  108.99    7.38
   1  -8   4  120.00    8.22
  -1   8  -4  101.71    7.55
   1   8   5   86.00    6.62
  -1  -8  -5   89.00    7.14
  -1  -8  -5   72.45    5.40
   1   8   5   77.30    6.42
  -1  -8  -5   80.75    6.32
   1  -8   5   80.13    6.23
  -1   8  -5   91.61    7.94
   1  -8   5   86.23    7.14
  -1  -8  -5   76.74    6.26
   1   8   5   85.86    6.64
   1  -8   5   75.93    7.04
  -1   8  -5   84.91    7.02
  -1   8  -5   78.55    5.52
  -1   8  -6   12.71    3.44
   1   8   6   14.51    3.19
  -1   8  -6   11.86    2.34
   1   8   6   12.35    2.64
  -1  -8  -6   11.99    3.00
  -1  -8  -6   10.95    2.21
   1  -8   6   14.26    3.52
  -1  -8  -6   13.44    2.81
   1   8   6   10.99    2.83
   1  -8   6   15.90    3.24
  -1  -8  -6   12.79    3.07
   1  -8   6   17.25    3.23
  -1   8  -6   15.42    3.38
  -1   8  -7   10.76    3.16
   1   8   7    6.87    2.29
   1   8   7    5.36    2.39
  -1  -8  -7    1.27    2.46
  -1  -8  -7    6.99    2.03
  -1  -8  -7    8.38    2.41
  -1   8  -7   11.60    2.58
   1   8   7    8.16    2.58
  -1   8  -7    1.62    1.72
   1  -8   7    6.18    2.73
   1  -8   7    5.72    2.22
   1  -8   7    4.13    1.77
  -1   8  -8   44.03    5.46
   1   8   8   53.15    5.39
  -1  -8  -8   48.60    5.19
  -1  -8  -8   53.28    5.86
   1  -8   8   53.52    6.45
   1   8   8   51.45    5.42
  -1   8  -8   49.54    6.44
  -1  -8  -8   43.80    4.69
   1  -8   8   45.32    5.20
  -1   8  -8   44.10    4.67
   1  -8   9   55.39    5.66
  -1  -8  -9   45.35    5.22
  -1   8  -9   45.78    6.17
   1   8   9   41.16    4.41
  -1  -8  -9   45.29    4.75
   1   8   9   47.44    5.41
  -1   8  -9   46.00    5.14
   1  -8   9   46.60    6.34
  -1  -8  -9   57.11    6.21
  -1   8  -9   46.89    5.78
   1   8   9   52.74    5.34
  -1   8 -10   -0.81    2.55
   1  -8  10   -2.45    2.51
   1   8  10   -0.02    1.74
   1   8  10    2.47    2.03
  -1   8 -10   -0.09    1.87
  -1  -8 -10    0.12    1.66
   1  -8  10    5.52    2.78
  -1  -8 -10    1.45    2.30
  -1   8 -10   -0.52    1.61
  -1  -8 -10   -1.09    1.57
  -1  -8 -10    0.15    1.76
   1   8  10   -1.24    1.97
  -1   8 -11   90.76    7.48
   1   8  11   91.70    7.04
   1  -8  11   91.60    7.62
   1   8  11   99.80    8.12
  -1  -8 -11   96.01    6.80
  -1  -8 -11  114.98    7.56
  -1   8 -11  113.97    9.93
  -1   8 -11  108.58    8.89
   1  -8  11  105.32    9.37
  -1  -8 -11  111.19    8.84
  -1  -8 -11   98.08    8.29
   1   8  11  115.25    7.92
  -1   8 -12   51.71    6.84
   1  -8  12   50.22    7.02
   1   8  12   41.73    5.39
   1   8  12   40.59    4.99
  -1   8 -12   42.43    5.39
   1  -8  12   47.56    5.82
  -1  -8 -12   44.59    6.00
  -1  -8 -12   48.63    5.04
  -1  -8 -12   47.77    4.88
  -1   8 -12   47.80    6.37
  -1  -8 -12   42.13    5.88
   1   8  12   44.21    5.26
  -1  -8 -13  179.39    9.51
   1   8  13  176.35   11.24
  -1  -8 -13  188.29    9.70
   1  -8  13  179.03   10.75
   1   8  13  189.76   10.97
  -1  -8 -13  174.13   11.33
  -1   8 -13  177.16   12.64
  -1   8 -13  180.63   12.10
   1  -8  13  184.76   13.12
   1   8  13  207.00   10.58
  -1   8 -13  172.90   10.83
  -1  -8 -13  176.43   12.01
  -1  -8 -14   11.44    2.69
  -1   8 -14    7.98    3.23
   1   8  14    6.54    2.98
  -1  -8 -14   10.67    2.89
   1  -8  14   17.39    3.98
  -1  -8 -14   11.78    3.71
   1   8  14    8.80    3.02
  -1  -8 -14    8.68    3.22
  -1   8 -14   13.09    3.85
   1  -8  14    9.27    3.39
   1   8  14   12.60    3.37
  -1   8 -14   10.27    4.17
   1   8  15   92.66    8.55
   1  -8  15   78.67    9.19
  -1  -8 -15   85.59    6.69
  -1   8 -15   88.73    9.65
  -1   8 -15   82.46    8.80
  -1  -8 -15   87.03    9.06
   1   8  15   83.43    6.88
   1  -8  15   81.61    7.62
   1   8  15   76.51    7.58
  -1  -8 -15   83.53    6.91
  -1  -8 -15   80.73    8.19
   1  -8  16    3.79    2.40
  -1  -8 -16    4.59    2.93
  -1   8 -16    2.23    2.87
   1  -8  16    7.40    4.96
  -1   8 -16    9.55    3.91
  -1  -8 -16    3.71    2.34
  -1  -8 -16    2.98    2.00
   1   8  16    5.40    2.28
  -1  -8 -16    5.86    2.30
  -1  -8 -17    5.98    2.44
   1  -8  17    5.60    3.85
  -1   8 -17    1.55    2.71
   1   8  17    9.83    3.12
  -1  -8 -17    2.14    1.90
  -1   8 -17    4.50    3.12
  -1  -8 -17    4.82    2.75
  -1  -8 -17    0.35    2.67
  -1  -8 -18   -3.03    2.22
  -1  -8 -18   -0.80    1.71
   1  -8  18   -0.11    3.16
  -1   8 -18   -3.73    3.53
   1   8  18   -2.24    2.24
  -1  -8 -18   -1.04    2.86
  -1  -8 -18    1.20    2.42
   1  -8  19    3.81    3.95
  -1   8 -19    8.63    4.08
   1   8  19    5.46    2.48
  -1  -8 -19    6.18    2.68
  -1  -8 -19   -2.81    3.69
  -1  -8 -20    4.19    3.31
  -1   8 -20   10.00    4.68
   1  -8  20    6.97    4.23
   1   8  20    3.66    2.55
  -1  -8 -21    6.51    4.34
  -1   8 -21    8.21    4.05
   1  -8  21    7.17    4.58
   1   8  21    3.88    3.10
  -1  -8 -22   11.97    5.18
  -1   8 -22    3.16    3.20
   1  -8  22    1.64    3.32
   1   8  22    5.53    2.92
  -1   8 -23   14.64    5.52
  -1  -8 -23   16.74    5.85
   1   9 -23   -1.04    2.87
   1   9 -23   -2.42    3.39
   1  -9 -23    1.78    3.22
  -1  -9  22    0.35    3.44
   1   9 -22   11.88    5.22
   1  -9 -22    7.46    4.70
   1   9 -22    3.32    3.31
  -1   9  22   -0.42    2.33
  -1   9  21   -1.35    1.89
   1   9 -21    5.00    2.96
   1  -9 -21   -3.40    2.36
   1   9 -21    2.45    3.72
   1  -9 -21   -0.05    2.88
   1  -9 -21   -1.51    3.65
  -1  -9  21    5.39    4.24
  -1   9  20    5.00    2.93
   1  -9 -20    4.42    2.50
   1  -9 -20    4.19    2.21
   1   9 -20    0.04    2.55
  -1  -9  20   10.07    4.47
   1   9 -20    5.05    3.17
   1  -9 -20    0.46    3.15
  -1   9  19    4.60    2.68
  -1   9  19    0.67    2.72
  -1  -9  19   -2.60    3.45
   1   9 -19   -0.63    3.22
   1  -9 -19    6.13    2.44
   1   9 -19    1.89    3.33
   1   9 -19    2.36    2.84
   1  -9 -19    5.04    3.24
   1  -9 -19    2.78    2.80
  -1   9  18    0.90    2.32
  -1   9  18    5.81    2.99
  -1  -9  18    3.46    3.37
   1   9 -18    4.35    3.40
   1  -9 -18   -0.11    1.84
   1   9 -18   -0.38    2.65
   1   9 -18   -0.14    2.29
   1  -9 -18    0.16    2.81
   1  -9 -18    3.64    3.62
  -1   9  17    1.13    2.09
  -1   9  17    2.48    3.08
  -1  -9  17   -0.06    3.31
   1   9 -17   -0.55    2.41
   1  -9 -17    0.13    2.00
   1   9 -17    4.62    3.34
   1   9 -17    2.30    3.03
   1  -9 -17    0.91    2.74
   1  -9 -17    6.27    3.16
  -1   9  16   13.15    3.17
  -1   9  16   16.89    4.37
  -1  -9  16    7.91    4.43
   1   9 -16    3.26    2.04
   1  -9 -16    6.01    3.46
   1   9 -16   13.49    4.49
   1   9 -16   10.37    4.03
   1  -9 -16   10.32    2.87
   1  -9 -16   12.39    3.97
   1   9 -15   -0.97    2.74
   1   9 -15   -1.80    2.57
   1   9 -15    2.15    2.46
   1  -9 -15    3.30    1.97
  -1   9  15    1.17    1.79
  -1   9  15    2.29    2.92
  -1  -9  15   -0.53    2.79
   1  -9 -15    3.64    2.68
   1  -9 -15   -0.85    2.53
   1   9 -14    6.59    3.22
   1   9 -14    4.16    2.46
   1  -9 -14    1.24    2.46
   1  -9 -14    6.34    2.62
   1  -9 -14    5.00    2.56
  -1   9  14    0.07    2.10
  -1  -9  14    2.37    2.69
  -1   9  14    3.39    2.29
   1   9 -14    1.77    2.25
   1   9 -13    6.40    2.83
  -1  -9  13    2.73    2.08
   1  -9 -13    2.33    2.28
   1  -9 -13    3.39    2.04
   1   9 -13    5.60    3.03
  -1   9  13    6.42    2.80
  -1   9  13    5.42    2.69
  -1  -9  13    1.36    2.89
   1  -9 -13    5.39    2.55
   1   9 -13    1.75    2.49
   1  -9 -12   14.31    3.52
   1   9 -12   10.66    2.69
  -1  -9  12   16.79    3.73
   1  -9 -12   15.90    3.88
  -1   9  12   18.18    3.66
   1  -9 -12   13.74    3.84
  -1  -9  12   12.13    3.83
   1   9 -12   15.59    4.13
  -1   9  12   13.85    3.80
   1  -9 -12   10.23    2.48
   1   9 -12   17.64    4.59
   1   9 -11   42.33    5.40
  -1  -9  11   41.07    5.45
   1   9 -11   45.73    6.56
   1  -9 -11   45.41    4.64
   1  -9 -11   46.73    5.33
  -1  -9  11   46.60    6.91
  -1   9  11   56.33    5.63
   1   9 -11   32.48    5.68
   1  -9 -11   50.98    5.90
   1  -9 -11   47.46    6.34
  -1   9  11   42.60    5.84
   1   9 -10    4.75    2.09
  -1  -9  10    7.50    3.46
  -1  -9  10    6.79    2.75
  -1   9  10    6.71    3.12
   1  -9 -10    4.48    1.99
   1   9 -10    4.99    3.09
   1  -9 -10    6.33    3.04
  -1   9  10    7.23    2.54
   1   9 -10    4.45    2.92
  -1   9   9  144.48   10.15
   1  -9  -9  161.17   10.60
   1   9  -9  151.41    9.24
  -1  -9   9  150.42    9.97
  -1  -9   9  157.24   11.56
   1   9  -9  153.83   11.19
  -1   9   9  162.64    9.91
   1  -9  -9  153.01    8.42
   1   9  -9  159.50   11.26
  -1   9   9  152.57    9.08
  -1   9   8    5.29    2.67
  -1   9   8    1.95    2.27
  -1  -9   8    2.07    2.71
   1  -9  -8   -3.49    2.28
  -1  -9   8   -1.29    2.28
   1   9  -8    0.81    2.02
   1  -9  -8    1.97    1.59
   1   9  -8   -0.07    1.32
   1  -9  -8   -0.53    2.63
  -1   9   8   -0.21    1.87
   1   9  -8    7.28    3.36
  -1   9   7   84.07    7.65
   1   9  -7   95.16    6.84
  -1  -9   7   99.47    8.03
   1  -9  -7   91.78    7.41
  -1  -9   7  114.52    9.58
  -1   9   7   94.57    7.61
   1   9  -7   88.78    8.24
   1  -9  -7  103.18    7.03
   1  -9  -7  109.46    8.48
   1   9  -7   93.93    8.25
  -1   9   7  105.76    7.51
  -1   9   6   18.48    3.81
  -1  -9   6   20.31    4.41
  -1  -9   6   20.92    4.01
   1  -9  -6   18.60    3.61
   1   9  -6   22.27    4.32
   1  -9  -6   22.92    3.45
  -1   9   6   10.49    3.16
   1  -9  -6   16.53    3.80
   1   9  -6   19.84    3.14
   1   9  -6   21.65    4.26
  -1   9   6   19.59    3.45
  -1  -9   5   10.58    2.98
   1  -9  -5   10.47    3.04
  -1  -9   5   15.72    3.92
   1  -9  -5   13.74    2.96
  -1   9   5    9.34    2.64
   1   9  -5    8.91    2.94
  -1   9   5    8.93    2.83
   1  -9  -5    9.92    3.34
  -1   9   5    8.64    2.73
   1   9  -5   10.35    3.22
   1  -9  -5    9.09    2.37
  -1  -9   4    5.25    2.61
   1  -9  -4    3.70    1.83
   1   9  -4    2.18    1.97
  -1   9   4    2.01    1.57
   1  -9  -4   13.90    3.91
  -1  -9   4   12.26    3.30
   1  -9  -4    3.38    2.21
  -1   9   4   -1.71    2.50
  -1   9   4    4.27    2.50
   1   9  -4    5.86    2.63
   1  -9  -4    5.14    2.00
   1  -9  -3  126.13    7.89
  -1   9   3  140.35    8.71
   1   9  -3  137.72    9.61
   1  -9  -3  153.25    9.24
   1   9  -3  133.99    9.51
  -1   9   3  153.02   10.03
   1   9  -3  127.41    8.45
  -1   9   3  121.17    8.84
   1  -9  -3  151.12    9.06
  -1  -9   3  133.37    9.54
   1  -9  -3  132.31    9.02
  -1  -9   3  138.66    9.29
   1  -9  -2   24.44    3.96
  -1  -9   2   30.10    4.76
  -1   9   2   26.13    3.94
   1   9  -2   39.42    5.44
   1  -9  -2   19.39    3.72
   1  -9  -2   31.24    4.81
  -1  -9   2   22.93    4.19
   1   9  -2   24.32    4.20
  -1   9   2   33.57    4.82
   1   9  -2   27.25    4.55
  -1   9   2   25.87    4.56
   1  -9  -2   23.33    3.55
   1  -9  -1  603.50   17.56
  -1   9   1  593.78   18.11
   1   9  -1  592.33   19.00
   1  -9  -1  563.98   17.17
   1   9  -1  578.11   19.35
  -1   9   1  580.06   19.62
   1  -9  -1  583.75   18.34
  -1  -9   1  575.19   19.26
   1  -9  -1  575.78   18.67
  -1  -9   1  619.97   19.07
  -1   9   1  564.27   18.74
   1   9  -1  562.63   17.78
   1  -9   0    5.44    2.46
  -1  -9   0    4.59    2.18
   1  -9   0    3.72    2.23
   1   9   0    3.96    2.13
  -1   9   0    2.61    2.08
   1   9   0    4.53    2.46
  -1   9   0    1.33    2.32
   1  -9   0    5.62    2.96
  -1  -9   0    1.73    2.04
   1   9   0    6.07    2.68
  -1   9   0    1.18    1.99
   1   9   1  634.32   19.58
  -1   9  -1  647.39   19.39
   1  -9   1  684.71   20.39
  -1  -9  -1  667.22   19.79
  -1  -9  -1  624.12   18.28
   1  -9   1  616.47   17.28
  -1   9  -1  642.90   20.85
   1   9   1  630.79   19.65
  -1  -9  -1  657.44   20.18
   1  -9   1  640.00   19.76
  -1   9  -1  626.51   19.42
   1   9   1  569.85   18.12
   1  -9   1  628.17   16.80
  -1  -9  -2    1.98    2.05
   1  -9   2    3.42    1.93
  -1  -9  -2   -0.15    2.15
   1  -9   2    0.63    2.16
  -1  -9  -2    0.27    2.24
   1   9   2    1.28    2.16
  -1   9  -2    4.16    2.69
   1  -9   2    2.00    1.84
  -1   9  -2    1.23    1.87
   1   9   2    0.78    1.72
   1   9   2    0.61    2.10
  -1   9  -2   -0.26    2.03
  -1   9  -3   67.08    7.05
   1   9   3   57.65    6.05
  -1  -9  -3   58.56    6.08
   1  -9   3   62.13    5.74
  -1   9  -3   57.38    6.05
   1   9   3   59.90    5.93
  -1   9  -3   62.03    6.21
   1   9   3   62.16    6.22
  -1  -9  -3   69.99    6.57
   1  -9   3   58.94    6.46
   1  -9   3   53.77    6.33
  -1  -9  -3   57.90    6.01
   1  -9   4   41.83    5.59
  -1   9  -4   39.58    5.95
  -1  -9  -4   38.88    5.37
   1  -9   4   47.12    5.04
   1  -9   4   47.80    5.57
  -1  -9  -4   40.26    5.04
  -1  -9  -4   48.28    5.48
   1   9   4   37.16    4.95
   1   9   4   52.66    5.67
  -1   9  -4   45.41    5.55
   1   9   4   41.38    4.99
  -1   9  -5    0.79    2.09
   1   9   5    0.69    1.88
  -1   9  -5   -2.16    2.18
   1  -9   5    0.67    1.93
   1  -9   5   -0.64    2.20
  -1  -9  -5    0.29    2.12
   1   9   5    0.07    1.68
   1  -9   5   -1.61    1.79
   1   9   5   -2.20    2.35
  -1  -9  -5    2.19    1.82
  -1  -9  -5    2.61    2.81
  -1  -9  -6   18.86    3.87
   1  -9   6   18.02    4.18
   1  -9   6    7.86    2.69
  -1  -9  -6   14.48    3.32
   1  -9   6   15.90    3.21
  -1   9  -6   11.84    3.52
  -1  -9  -6   13.10    3.08
   1   9   6   11.38    3.05
   1   9   6   13.00    3.13
   1   9   6   18.40    3.79
  -1   9  -6    9.70    3.38
   1  -9   7   52.36    6.58
  -1   9  -7   49.11    6.47
  -1   9  -7   50.75    6.18
   1   9   7   57.75    5.96
  -1  -9  -7   48.73    5.13
   1   9   7   44.11    5.37
  -1   9  -7   52.78    5.08
   1   9   7   32.95    4.73
   1  -9   7   41.79    5.54
   1  -9   7   42.85    5.29
  -1  -9  -7   43.06    5.77
   1   9   8   -1.57    2.18
   1  -9   8   -2.92    2.60
  -1  -9  -8   -0.01    1.47
   1   9   8   -0.89    1.97
   1  -9   8   -1.64    2.41
   1  -9   8   -0.72    2.10
  -1   9  -8    2.96    2.53
  -1   9  -8   -0.61    1.63
  -1  -9  -8   -0.37    2.46
  -1   9  -8    1.55    2.46
   1   9   9  147.62    9.93
  -1  -9  -9  138.93    9.11
  -1  -9  -9  141.58   10.03
   1  -9   9  156.83   10.01
   1  -9   9  119.60   10.23
  -1   9  -9  138.29   10.99
  -1  -9  -9  143.85    8.68
   1   9   9  145.38    9.12
  -1   9  -9  126.03    8.39
  -1   9  -9  142.70   10.29
   1  -9   9  157.31   10.53
  -1   9 -10   10.58    2.68
   1   9  10   13.38    3.48
   1  -9  10   13.71    4.16
  -1   9 -10   13.65    3.89
  -1  -9 -10   12.17    2.91
   1  -9  10   10.61    3.19
   1  -9  10   18.56    3.76
  -1  -9 -10    9.75    3.41
  -1  -9 -10    7.37    2.61
  -1   9 -10   10.76    4.07
   1   9  10   11.56    3.08
   1   9  11  179.17   11.40
  -1   9 -11  177.48   10.65
  -1  -9 -11  173.92    9.68
   1  -9  11  185.90   11.22
   1  -9  11  186.63   13.14
  -1   9 -11  174.48   12.67
  -1  -9 -11  175.31   11.35
  -1  -9 -11  176.11   11.62
   1   9  11  197.86   10.65
  -1   9 -11  173.93   12.05
  -1  -9 -11  186.86   10.21
  -1   9 -12   28.84    5.72
  -1   9 -12   22.03    4.17
   1   9  12   20.41    4.39
  -1  -9 -12   30.47    4.34
  -1  -9 -12   28.88    4.19
   1  -9  12   27.31    4.64
  -1  -9 -12   31.83    5.27
  -1   9 -12   24.34    4.72
   1   9  12   25.80    4.21
  -1  -9 -12   33.81    5.60
   1  -9  12   33.52    5.87
   1   9  13    6.43    2.87
  -1  -9 -13    8.65    2.74
   1  -9  13    5.30    2.85
  -1  -9 -13    6.64    2.84
  -1   9 -13    5.37    3.00
   1   9  13    7.21    2.99
  -1   9 -13    2.47    2.21
  -1  -9 -13    6.36    3.01
  -1  -9 -13    7.81    2.59
  -1   9 -13    5.30    3.27
   1  -9  13    4.63    3.44
  -1  -9 -14   10.56    2.75
   1  -9  14    5.64    2.34
  -1  -9 -14   13.72    4.04
  -1  -9 -14    6.06    2.01
  -1   9 -14   13.05    3.78
  -1  -9 -14   13.81    4.54
   1   9  14    7.56    2.78
  -1   9 -14   11.63    4.58
   1  -9  14   12.45    4.44
  -1   9 -14   12.81    4.01
  -1  -9 -15    3.49    2.51
   1   9  15    0.36    2.12
  -1  -9 -15    2.74    2.05
  -1  -9 -15   10.03    4.12
  -1   9 -15    3.30    2.73
  -1  -9 -15    6.87    2.35
   1  -9  15    6.06    3.37
  -1   9 -15    4.65    2.51
  -1  -9 -16    8.27    3.68
  -1  -9 -16   12.87    3.02
   1   9  16    9.65    3.00
  -1   9 -16   15.00    5.12
  -1   9 -16   10.05    3.59
   1  -9  16    9.22    4.59
  -1  -9 -16    1.94    2.40
  -1  -9 -16    5.15    2.08
  -1  -9 -17    1.98    2.87
  -1  -9 -17    4.48    2.15
  -1   9 -17    1.42    2.62
  -1   9 -17    0.54    2.94
  -1  -9 -17    7.64    3.63
  -1  -9 -17    6.38    2.69
   1   9  17    0.96    2.36
  -1   9 -18   30.82    6.58
   1  -9  18   13.66    5.37
  -1   9 -18   23.77    6.07
  -1  -9 -18   18.26    4.80
  -1  -9 -18   14.87    4.84
   1   9  18   30.87    4.95
  -1   9 -19    4.21    3.33
   1  -9  19    1.18    3.49
  -1   9 -19   -0.26    3.04
  -1  -9 -19    1.14    2.49
  -1  -9 -19    4.73    3.91
   1   9  19    2.44    2.51
  -1   9 -20    3.68    3.44
   1  -9  20    2.03    2.68
  -1   9 -20    2.34    3.51
  -1  -9 -20   -1.33    3.69
   1   9  20    5.93    2.80
  -1   9 -21   -5.22    4.05
   1  -9  21    1.66    3.21
  -1  -9 -21    2.49    3.64
   1   9  21    4.64    2.74
  -1   9 -21   -4.50    4.29
  -1   9 -22   -0.32    3.77
  -1  -9 -22    5.21    4.33
  -1   9 -22    8.52    4.14
   1  10 -22   -4.11    3.72
   1 -10 -22    3.84    3.46
  -1  10  21   -1.24    2.36
   1  10 -21    4.47    3.54
  -1 -10  21   -0.49    2.94
   1  10 -21    0.31    2.72
   1 -10 -21   -0.41    2.76
   1 -10 -21   -0.95    2.04
   1 -10 -21    4.80    3.32
  -1  10  20    5.79    3.11
   1  10 -20    5.70    3.84
  -1 -10  20    4.40    3.69
   1  10 -20    4.94    3.77
   1 -10 -20   13.12    4.22
   1 -10 -20    4.91    2.35
   1 -10 -20    2.04    3.10
  -1  10  19    0.26    2.02
   1  10 -19    6.72    4.19
  -1 -10  19   -4.76    3.87
   1  10 -19   -2.31    3.01
   1 -10 -19    1.32    3.22
   1 -10 -19   -0.10    2.68
   1 -10 -19    2.40    2.51
   1 -10 -18   13.73    3.49
   1 -10 -18   12.56    4.53
  -1  10  18   23.46    4.39
   1  10 -18   17.72    4.98
   1 -10 -18   15.55    4.39
  -1 -10  18   11.79    5.05
   1  10 -18   19.56    5.87
   1  10 -18   17.33    5.92
   1 -10 -17   -2.95    2.44
   1 -10 -17    0.37    2.73
   1  10 -17   -0.13    3.17
   1  10 -17   -0.77    2.69
   1 -10 -17    9.97    3.81
  -1  10  17    0.99    2.37
  -1 -10  17   -0.96    2.87
  -1  10  17    0.98    2.17
   1  10 -17    6.84    4.26
   1 -10 -16   10.49    2.96
   1  10 -16   12.04    4.81
   1  10 -16    5.35    3.21
   1 -10 -16    5.25    3.33
  -1  10  16    9.60    2.94
  -1 -10  16    5.88    4.26
  -1  10  16    9.36    3.57
   1  10 -16    9.41    4.20
   1 -10 -15    6.32    3.05
   1  10 -15    4.87    3.77
   1  10 -15    6.54    2.75
   1 -10 -15   -0.84    3.30
  -1  10  15    5.03    2.65
  -1  10  15    1.29    2.20
   1  10 -15    6.40    3.79
   1 -10 -14    1.19    2.36
   1  10 -14    2.10    2.36
   1  10 -14    0.59    1.87
   1 -10 -14    0.56    2.43
  -1  10  14    1.91    2.13
  -1 -10  14   -1.23    2.80
  -1  10  14    0.95    2.48
   1  10 -14    2.69    2.78
  -1  10  13   22.28    5.26
  -1 -10  13   25.27    4.64
   1 -10 -13   21.31    5.06
   1  10 -13   24.59    4.70
   1  10 -13   30.46    6.17
  -1  10  13   27.16    4.33
  -1 -10  13   28.68    5.86
   1  10 -13   17.49    4.57
   1 -10 -13   21.13    3.92
  -1  10  12    0.23    2.14
  -1 -10  12    2.97    2.32
   1 -10 -12    1.07    2.59
   1  10 -12    0.78    1.96
   1  10 -12   -0.95    2.40
  -1  10  12    3.28    2.31
  -1 -10  12    0.31    2.65
   1  10 -12    0.07    2.33
   1 -10 -12    3.17    2.23
  -1  10  11    5.72    2.67
  -1 -10  11    1.09    2.07
   1 -10 -11    3.29    3.04
   1  10 -11    3.80    2.26
   1  10 -11    3.29    2.49
  -1  10  11    6.81    2.71
  -1 -10  11    7.90    3.41
   1  10 -11    4.81    2.98
   1 -10 -11    2.26    1.97
  -1 -10  10   20.89    4.88
  -1 -10  10   19.21    4.32
   1  10 -10   27.95    4.86
   1  10 -10   20.77    3.96
   1 -10 -10   24.28    5.05
  -1  10  10   18.05    3.68
   1  10 -10   17.13    4.29
  -1  10  10   18.79    4.32
  -1  10   9    3.29    2.54
  -1  10   9    0.83    1.87
   1 -10  -9   -2.72    2.46
  -1 -10   9    3.37    2.68
   1  10  -9    4.47    2.92
   1  10  -9   -0.71    1.57
  -1  10   9   -0.04    2.04
   1  10  -9   -4.08    3.28
  -1 -10   9    1.09    2.61
   1 -10  -9    1.93    3.35
   1 -10  -8  382.03   15.65
  -1 -10   8  388.71   16.91
   1  10  -8  375.89   17.65
   1 -10  -8  381.85   14.03
  -1  10   8  398.75   15.27
   1 -10  -8  395.30   17.14
  -1  10   8  392.87   16.10
   1  10  -8  375.37   17.92
  -1 -10   8  381.35   18.83
  -1  10   8  376.64   16.94
  -1 -10   7    5.23    3.00
  -1  10   7    9.95    3.19
   1 -10  -7    7.67    2.94
  -1 -10   7    3.09    2.88
   1  10  -7    3.37    2.99
   1 -10  -7   10.20    2.65
  -1  10   7    4.10    2.56
   1  10  -7    6.61    3.61
  -1  10   7    2.10    2.38
   1 -10  -7    2.58    3.06
   1  10  -6  261.61   14.25
   1 -10  -6  261.79   12.00
  -1  10   6  246.13   13.33
   1 -10  -6  227.40   12.74
  -1 -10   6  263.04   13.87
   1 -10  -6  251.97   12.89
   1  10  -6  245.34   14.29
  -1  10   6  246.47   13.13
  -1 -10   6  225.60   13.93
  -1  10   6  243.97   11.90
   1 -10  -5   14.71    3.20
  -1  10   5   23.98    4.51
   1 -10  -5   13.55    3.78
  -1 -10   5   21.92    4.41
   1 -10  -5   15.68    3.57
  -1  10   5   16.74    3.78
   1  10  -5   16.75    4.28
  -1 -10   5   12.39    3.74
   1  10  -5   19.72    4.31
  -1  10   5   14.88    3.54
  -1  10   4   -0.73    2.36
   1 -10  -4    3.27    2.42
  -1 -10   4    0.61    2.05
   1 -10  -4    2.25    3.30
   1  10  -4    1.97    2.71
  -1  10   4    0.83    2.38
  -1  10   4    0.35    1.73
   1  10  -4    1.76    2.27
   1 -10  -4    1.54    1.65
  -1 -10   4    1.98    2.07
   1  10  -3   18.45    3.80
  -1  10   3   13.64    3.28
   1 -10  -3   16.28    3.92
  -1 -10   3   25.49    4.63
   1 -10  -3   20.80    4.30
  -1  10   3   24.59    4.77
   1  10  -3   19.95    4.29
  -1  10   3   14.88    3.35
   1  10  -3   19.99    4.45
  -1 -10   3   14.06    3.56
   1 -10  -3   22.63    3.85
  -1  10   2   88.06    7.99
   1  10  -2   88.49    7.58
   1 -10  -2   97.23    7.85
   1 -10  -2  108.61    8.71
  -1 -10   2   98.24    8.24
  -1  10   2   95.04    8.48
   1  10  -2  101.85    8.74
  -1 -10   2   91.41    8.40
   1 -10  -2   98.36    7.97
   1  10  -2   96.91    8.33
  -1  10   2   99.49    7.94
  -1  10   1   10.10    3.42
   1  10  -1   11.59    3.10
   1 -10  -1    6.23    2.53
  -1 -10   1    9.65    3.25
   1 -10  -1    5.64    2.56
  -1  10   1    7.61    3.12
   1  10  -1    5.35    2.74
  -1  10   1   10.70    3.52
  -1 -10   1    5.49    2.60
   1 -10  -1    3.92    2.31
   1  10   0  246.43   12.53
  -1  10   0  255.87   13.10
   1 -10   0  232.86   11.66
   1  10   0  244.69   13.14
  -1  10   0  274.15   14.35
   1 -10   0  251.08   13.03
  -1 -10   0  235.99   13.18
   1 -10   0  262.17   13.37
  -1 -10   0  275.14   13.58
   1  10   0  252.49   13.24
  -1  10   0  251.88   12.72
  -1  10  -1   -1.00    2.54
   1  10   1    0.21    1.98
   1 -10   1    1.03    2.48
  -1 -10  -1    3.55    2.70
  -1  10  -1   -0.53    2.50
   1  10   1    1.75    2.32
  -1  10  -1    0.72    2.23
   1  10   1   -0.94    2.25
   1 -10   1    2.28    2.34
  -1 -10  -1   -0.96    2.00
   1  10   2   24.47    4.33
  -1  10  -2   17.96    4.00
  -1 -10  -2   19.71    3.93
  -1 -10  -2   29.60    4.93
   1 -10   2   29.80    5.01
   1  10   2   25.75    4.48
  -1  10  -2   26.49    4.94
  -1  10  -2   20.07    3.93
   1  10   2   25.66    4.47
  -1 -10  -2   21.08    4.16
   1 -10   2   22.11    4.21
  -1 -10  -3    8.59    2.77
  -1  10  -3    7.81    2.56
   1  10   3   13.69    3.44
  -1 -10  -3   13.22    3.57
  -1 -10  -3    9.45    3.15
   1 -10   3    6.28    2.79
   1  10   3    3.79    2.24
  -1  10  -3    5.73    2.72
   1 -10   3    7.30    2.88
   1  10   3    7.54    2.80
  -1  10  -3   11.82    3.48
   1  10   4   59.92    6.60
  -1 -10  -4   61.30    6.75
  -1 -10  -4   59.27    6.39
   1 -10   4   64.03    7.03
  -1 -10  -4   70.19    6.79
   1 -10   4   65.52    6.22
  -1  10  -4   70.14    7.80
   1  10   4   69.96    6.94
   1 -10   4   68.35    7.42
  -1  10  -4   66.26    7.20
   1  10   4   66.40    6.66
   1  10   5    2.49    1.93
  -1 -10  -5   10.00    3.91
  -1 -10  -5    8.31    3.15
   1 -10   5    8.11    2.87
   1 -10   5    7.96    2.99
  -1 -10  -5    4.14    2.14
   1  10   5    3.68    2.41
   1 -10   5   11.96    3.62
   1  10   5    8.83    3.25
  -1  10  -5    3.26    2.34
  -1  10  -5    1.60    2.89
   1  10   6  521.65   18.57
  -1  10  -6  517.05   21.48
  -1 -10  -6  540.14   19.46
   1 -10   6  523.27   20.83
   1 -10   6  573.83   20.66
  -1 -10  -6  540.63   18.45
  -1  10  -6  546.23   20.10
   1  10   6  541.25   18.39
  -1 -10  -6  537.37   17.96
   1 -10   6  519.07   17.89
   1  10   6  504.55   18.57
   1  10   7   16.46    3.73
  -1  10  -7   17.77    4.77
   1  10   7   18.45    3.89
  -1  10  -7   19.64    4.15
   1  10   7   20.84    4.13
   1 -10   7   15.96    4.16
  -1 -10  -7   15.97    4.23
  -1 -10  -7   15.77    3.39
   1 -10   7   17.04    4.02
   1 -10   7   17.17    3.75
   1  10   8   81.10    7.69
  -1 -10  -8   77.03    6.76
   1 -10   8   88.21    7.80
   1 -10   8   80.88    8.21
  -1 -10  -8   70.89    7.47
   1 -10   8   76.39    8.49
  -1  10  -8   85.17    9.21
  -1  10  -8   71.90    7.72
   1  10   8   80.99    7.35
   1  10   8   97.80    7.91
   1  10   9    0.80    2.05
  -1 -10  -9    5.90    3.18
   1 -10   9    0.73    2.13
   1 -10   9    4.83    2.95
   1 -10   9   -3.56    3.23
  -1  10  -9   -0.31    2.52
  -1 -10  -9    0.36    1.64
   1  10   9    2.09    2.08
  -1  10  -9   -2.84    2.97
  -1  10 -10   11.50    3.01
   1  10  10   15.62    3.66
  -1 -10 -10   19.33    4.74
   1 -10  10   13.36    3.81
   1 -10  10   13.95    3.83
   1 -10  10   11.55    3.97
  -1  10 -10   13.44    4.15
  -1 -10 -10   12.19    2.93
   1  10  10   15.08    4.08
  -1  10 -10   15.61    4.60
   1  10  11    0.83    1.88
  -1 -10 -11    2.66    2.22
  -1  10 -11   -3.05    2.49
   1  10  11    1.11    2.11
   1 -10  11   -2.55    2.12
   1 -10  11    1.80    2.64
  -1 -10 -11   -0.48    2.78
   1 -10  11    1.95    2.46
  -1  10 -11    0.79    2.04
  -1 -10 -11    0.10    1.99
  -1  10 -11    1.87    2.62
   1  10  12    0.79    2.02
  -1  10 -12    0.86    2.65
   1 -10  12    0.25    2.65
   1  10  12    4.27    2.66
   1 -10  12    6.88    2.86
  -1  10 -12    5.61    2.72
  -1 -10 -12    4.30    3.02
  -1  10 -12    5.03    3.39
  -1 -10 -12    6.48    2.61
  -1 -10 -12    5.46    2.53
  -1  10 -13    0.16    2.25
   1 -10  13    3.16    3.00
  -1  10 -13    1.61    2.50
  -1 -10 -13   -2.16    2.89
  -1 -10 -13    2.51    2.24
  -1  10 -13    1.67    3.41
  -1 -10 -13    0.83    1.74
   1  10  13   -1.70    2.30
   1 -10  13    3.68    2.65
   1  10  14   17.00    3.74
  -1 -10 -14   10.31    3.03
  -1  10 -14    5.99    3.03
  -1  10 -14    6.01    3.36
   1 -10  14   17.34    5.10
  -1 -10 -14    9.89    4.05
  -1 -10 -14    6.85    2.30
   1 -10  14    7.29    3.29
  -1 -10 -14    7.55    3.24
   1 -10  15    0.51    3.97
  -1 -10 -15    1.06    2.06
  -1  10 -15    4.29    3.42
  -1 -10 -15    1.03    2.99
   1  10  15    0.32    2.29
  -1 -10 -15    3.20    3.28
  -1  10 -15   -2.59    3.27
   1 -10  16   40.89    7.91
  -1 -10 -16   32.56    4.69
  -1 -10 -16   31.79    5.86
  -1 -10 -16   27.74    5.81
   1  10  16   35.61    5.17
  -1  10 -16   45.56    7.99
  -1  10 -16   37.02    6.89
  -1 -10 -17    1.17    2.63
  -1 -10 -17    4.81    2.71
  -1 -10 -17    0.95    1.97
   1 -10  17    4.67    3.44
   1  10  17    1.70    2.46
  -1  10 -17    4.65    3.51
  -1  10 -17    3.12    2.90
  -1  10 -18   25.32    6.23
  -1 -10 -18   24.91    5.78
   1 -10  18   29.01    7.04
   1  10  18   22.79    4.74
  -1 -10 -18   20.54    5.43
  -1  10 -18   18.95    5.64
  -1  10 -19   -2.30    3.60
  -1 -10 -19   -1.21    2.84
   1  10  19    0.29    1.96
  -1 -10 -19    1.64    3.54
   1 -10  19   -4.50    3.75
  -1  10 -19    6.74    4.06
  -1  10 -20    1.10    2.40
   1 -10  20    0.07    3.06
   1  10  20    1.76    2.61
  -1  10 -20   -5.17    3.85
  -1 -10 -20   -2.81    3.79
  -1  10 -21    1.46    3.42
  -1 -10 -21    4.97    4.15
   1  11 -21   -1.42    3.81
   1 -11 -20    1.31    2.05
   1  11 -20   11.87    5.50
   1 -11 -20   -0.04    3.00
  -1 -11  20    3.48    3.10
   1  11 -20    4.26    4.06
   1  11 -19   -4.68    4.39
   1 -11 -19   -4.62    2.64
  -1 -11  19    7.62    4.86
  -1  11  19   -1.71    2.05
   1  11 -19    0.38    3.44
   1 -11 -19   -4.52    3.65
   1  11 -18   16.54    5.62
   1 -11 -18    6.83    3.25
  -1  11  18    2.19    2.27
   1  11 -18    5.71    3.20
   1  11 -18    6.78    3.75
   1 -11 -18    3.98    3.86
   1  11 -17    4.73    3.75
   1 -11 -17   11.99    3.44
   1 -11 -17    7.40    4.00
   1  11 -17    9.94    4.06
  -1 -11  17   21.10    5.75
  -1  11  17   14.60    3.59
   1  11 -17    4.28    3.56
   1  11 -16    5.11    3.02
   1  11 -16   -4.19    3.76
   1 -11 -16    4.12    3.00
   1 -11 -16    3.03    2.10
   1  11 -16    6.65    3.33
  -1  11  16    5.55    2.87
  -1  11  15    4.92    2.63
   1  11 -15    5.69    3.02
   1  11 -15    2.75    3.34
   1 -11 -15    1.70    2.81
  -1 -11  15    1.72    3.05
   1 -11 -15    6.28    2.85
   1  11 -15    9.64    4.16
  -1  11  15   13.45    4.31
  -1  11  14    9.17    3.05
   1  11 -14    2.44    2.30
   1  11 -14    0.90    2.70
   1 -11 -14    2.04    3.08
   1  11 -14   -3.88    3.93
   1 -11 -14    3.65    2.80
  -1  11  14   -0.50    2.70
  -1 -11  14    0.04    3.05
  -1  11  13   14.95    4.38
  -1  11  13   17.92    4.25
  -1 -11  13   10.30    3.67
   1  11 -13   13.34    3.71
   1  11 -13   12.90    4.71
   1  11 -13   11.00    4.06
  -1 -11  13   14.00    4.82
   1 -11 -13   14.60    4.62
   1 -11 -13   18.42    4.16
  -1  11  12    4.79    2.76
  -1 -11  12    0.72    2.31
   1  11 -12   -1.74    3.00
   1  11 -12    2.25    2.81
  -1 -11  12   -2.25    3.35
   1 -11 -12   -0.81    2.76
  -1  11  12   -1.39    2.99
   1 -11 -12    3.14    2.33
   1  11 -11    7.27    3.37
   1  11 -11    4.83    3.12
  -1  11  11    9.29    3.45
   1 -11 -11    5.91    3.35
  -1  11  11    9.16    3.16
  -1 -11  11    7.09    3.64
  -1 -11  11   11.41    3.73
   1  11 -10    7.33    2.97
   1  11 -10   10.51    3.75
  -1  11  10   12.35    4.00
   1 -11 -10   13.66    4.00
  -1  11  10    9.70    3.13
  -1 -11  10   10.28    3.97
  -1 -11  10   12.71    3.84
  -1  11   9   10.93    3.43
   1  11  -9    8.54    3.62
   1  11  -9   12.59    4.18
  -1  11   9   11.90    3.47
   1 -11  -9    7.78    3.61
  -1  11   9    9.27    3.22
  -1 -11   9   14.43    4.37
   1 -11  -9    8.54    3.35
  -1 -11   9   10.20    3.24
  -1  11   8    6.49    3.11
  -1  11   8    4.12    2.09
   1  11  -8    0.46    2.73
   1  11  -8    3.20    2.96
  -1  11   8    5.24    2.71
   1 -11  -8    1.90    2.72
   1 -11  -8    3.57    2.32
  -1 -11   8    2.64    3.00
  -1 -11   8   -0.57    2.56
  -1  11   7   50.10    6.01
  -1  11   7   56.06    7.01
   1  11  -7   47.81    6.96
   1 -11  -7   47.84    6.66
  -1  11   7   55.44    6.70
   1  11  -7   55.08    7.62
  -1 -11   7   55.85    7.06
   1 -11  -7   45.89    5.95
  -1 -11   7   48.57    7.08
  -1  11   6    6.84    2.20
  -1  11   6    4.28    2.46
   1  11  -6    3.42    2.46
   1 -11  -6    5.51    3.02
  -1  11   6    1.42    2.31
   1  11  -6    0.35    2.68
  -1 -11   6    8.73    3.28
   1 -11  -6    5.94    2.89
  -1 -11   6   10.25    3.86
  -1  11   5    9.09    3.30
  -1  11   5    5.21    3.05
   1  11  -5    2.61    2.51
   1 -11  -5    5.50    2.54
  -1 -11   5   10.98    3.91
   1  11  -5    9.34    3.48
  -1  11   5    9.73    3.53
   1 -11  -5    1.53    2.67
  -1 -11   5    7.79    3.07
   1 -11  -5    6.94    3.11
   1 -11  -4   11.28    3.34
  -1 -11   4    7.03    3.30
  -1  11   4    5.60    3.16
   1  11  -4    9.08    3.39
  -1  11   4    6.66    2.85
   1  11  -4    7.38    3.33
   1 -11  -4    6.32    2.72
  -1 -11   4   10.17    3.66
   1 -11  -4    6.68    3.12
  -1  11   4    2.73    2.16
  -1 -11   3    4.63    2.59
   1 -11  -3    5.34    2.42
   1  11  -3    7.40    3.11
  -1  11   3    7.44    3.06
  -1  11   3   11.99    3.35
   1  11  -3    7.12    2.95
  -1 -11   3    4.48    2.69
   1 -11  -3   13.92    3.73
   1 -11  -3    9.05    3.06
  -1  11   3    6.84    2.88
   1  11  -3    8.46    3.11
   1 -11  -2    1.74    2.17
  -1 -11   2    3.81    2.80
  -1  11   2   -0.28    2.68
   1  11  -2    0.37    2.28
   1  11  -2   -0.95    2.41
  -1  11   2   -1.63    2.25
  -1 -11   2    2.43    2.50
   1 -11  -2    3.98    2.55
   1 -11  -2    2.15    2.37
   1  11  -2   11.31    3.29
  -1  11   2   -0.69    1.95
   1 -11  -1   37.41    5.31
  -1 -11   1   37.44    5.88
  -1  11   1   42.03    6.27
   1  11  -1   36.12    5.65
   1  11  -1   43.23    6.14
  -1  11   1   42.88    5.67
   1 -11  -1   42.47    6.17
  -1 -11   1   40.26    5.95
   1 -11  -1   29.91    4.77
   1  11  -1   39.98    5.56
  -1  11   1   29.64    5.07
   1  11   0    7.21    2.59
  -1  11   0   10.03    3.33
  -1 -11   0    3.55    2.71
   1 -11   0    2.25    2.42
   1  11   0    7.69    3.12
  -1  11   0    7.08    3.37
  -1 -11   0    5.78    2.78
   1 -11   0    6.77    2.92
  -1  11   0    6.59    3.30
   1  11   0    4.36    2.27
   1  11   1   67.80    7.42
  -1  11  -1   68.81    7.78
   1  11   1   91.81    8.45
  -1  11  -1   67.97    7.13
  -1 -11  -1   87.64    8.37
   1 -11   1   76.43    7.80
  -1 -11  -1   74.73    7.78
   1 -11   1   66.94    7.44
  -1  11  -1   48.90    6.37
   1  11   1   68.44    7.18
  -1  11  -2   -0.56    2.27
   1  11   2   -1.92    2.68
  -1 -11  -2    1.27    2.18
   1 -11   2    8.11    4.22
  -1  11  -2    4.24    3.31
   1  11   2   -0.12    2.19
  -1  11  -2   -0.92    2.96
   1  11   2    3.07    2.46
   1 -11   2   -0.27    2.23
  -1 -11  -2    0.69    2.15
   1 -11   3   15.34    4.09
  -1 -11  -3   14.31    3.56
  -1 -11  -3   13.33    5.00
  -1  11  -3   10.71    3.74
   1  11   3   10.16    3.20
   1  11   3   10.04    3.04
  -1  11  -3   16.86    4.14
   1 -11   3   15.30    3.63
  -1 -11  -3   13.78    3.75
   1  11   3   10.05    3.03
  -1  11  -3   16.39    4.13
   1 -11   4   14.84    4.21
   1  11   4    8.68    3.23
  -1  11  -4   11.70    3.66
   1  11   4   10.94    3.63
  -1 -11  -4    5.89    2.75
   1  11   4   12.35    3.48
  -1  11  -4   10.55    3.93
  -1 -11  -4   10.94    3.61
   1 -11   4   10.07    3.45
  -1 -11  -4    2.50    2.39
   1 -11   5    2.92    2.59
  -1 -11  -5    0.75    2.55
   1  11   5    3.78    2.50
   1  11   5   -2.69    2.52
  -1  11  -5   -0.10    2.12
  -1 -11  -5   -1.07    1.76
  -1 -11  -5   -0.53    2.65
  -1  11  -5   -0.58    2.56
   1  11   5    1.36    2.11
   1 -11   5   -0.08    2.76
   1 -11   6   39.09    5.98
  -1 -11  -6   39.46    5.53
   1  11   6   35.74    5.53
   1  11   6   31.92    5.36
  -1  11  -6   39.83    5.84
  -1 -11  -6   32.79    4.88
  -1 -11  -6   49.88    7.45
  -1  11  -6   32.08    5.97
   1  11   6   43.03    5.73
   1 -11   6   40.34    6.50
   1 -11   7   -1.71    2.66
   1 -11   7    2.81    2.76
   1  11   7    7.80    2.99
   1  11   7   -3.32    2.81
   1  11   7    2.93    2.50
  -1 -11  -7   -1.35    1.87
  -1  11  -7    4.18    3.24
  -1 -11  -7    1.29    2.86
  -1  11  -7    1.18    2.64
   1  11   8    8.97    3.29
   1  11   8   12.86    3.41
   1  11   8   12.11    3.40
  -1 -11  -8   16.71    3.65
   1 -11   8   15.45    4.28
  -1  11  -8   15.54    4.65
   1 -11   8    5.98    2.74
  -1 -11  -8   15.52    4.45
  -1  11  -8    9.67    2.95
   1  11   9    7.15    2.91
   1  11   9    6.30    3.20
  -1 -11  -9    7.07    2.68
   1 -11   9    0.51    2.99
  -1  11  -9    4.00    3.24
   1 -11   9    3.16    2.65
  -1 -11  -9    2.65    2.97
  -1  11  -9    2.93    2.53
   1  11  10    1.67    2.17
   1  11  10    0.10    1.92
  -1 -11 -10    0.17    2.77
   1 -11  10    0.11    2.27
  -1  11 -10   -1.81    3.24
   1 -11  10    0.43    2.54
  -1 -11 -10    1.19    1.92
  -1  11 -10    4.66    2.91
   1  11  11   12.41    3.06
   1 -11  11   10.72    3.84
  -1 -11 -11   12.89    4.23
  -1  11 -11   12.38    4.62
   1 -11  11   12.65    4.22
  -1 -11 -11   21.23    4.13
  -1 -11 -11   10.93    3.03
  -1  11 -11   18.63    4.89
   1 -11  12    6.98    3.43
  -1  11 -12    2.83    2.69
  -1  11 -12   11.63    4.38
   1  11  12    4.68    2.74
   1 -11  12    2.63    2.90
  -1 -11 -12   14.99    4.58
  -1 -11 -12    6.66    2.95
   1 -11  13   -0.10    2.37
  -1  11 -13    1.49    2.89
  -1  11 -13   -3.27    3.27
   1  11  13   -0.62    2.73
   1 -11  13   -4.24    3.92
  -1 -11 -13   -4.27    3.47
  -1 -11 -13   -2.41    2.38
   1 -11  14    9.97    3.77
  -1 -11 -14    8.80    3.21
  -1  11 -14    8.11    4.44
  -1  11 -14   16.46    4.66
   1 -11  14   10.09    4.68
  -1 -11 -14    9.52    3.89
   1  11  14    7.20    2.91
  -1 -11 -15    1.64    2.25
  -1  11 -15    1.63    3.27
  -1  11 -15    5.00    3.75
   1 -11  15    1.24    3.21
  -1 -11 -15    9.45    4.33
   1  11  15    3.03    2.59
  -1 -11 -16    3.63    2.60
  -1  11 -16    5.03    3.42
  -1  11 -16    7.91    3.87
   1 -11  16    0.11    3.21
  -1 -11 -16    2.20    2.99
   1  11  16    4.74    2.55
  -1 -11 -17    3.64    3.49
  -1  11 -17    1.56    4.05
  -1  11 -17   -0.04    2.99
   1 -11  17   -0.78    3.04
  -1 -11 -17    0.02    1.79
   1  11  17   -1.33    2.70
  -1  11 -18   10.68    5.11
  -1 -11 -18    0.35    2.98
   1  11  18    4.47    2.88
   1 -11  18    4.98    4.51
   1 -11  19    0.68    3.02
  -1  11 -19   -3.58    4.04
  -1 -11 -19    4.82    3.63
   1  12 -19   15.06    5.70
   1  12 -19   10.88    5.19
   1 -12 -19   13.21    3.85
   1 -12 -18    1.35    2.97
   1  12 -18    0.00    3.28
   1  12 -18   -1.85    3.41
  -1 -12  18    7.49    4.67
   1 -12 -18   -4.39    2.99
  -1  12  18   -0.91    2.00
   1 -12 -17   18.80    5.74
   1  12 -17   20.09    6.07
   1  12 -17   16.41    5.58
  -1  12  17   18.27    4.34
   1 -12 -17   19.37    4.29
  -1 -12  17    9.06    4.84
   1 -12 -16   -4.08    3.79
   1  12 -16   -2.16    3.86
   1  12 -16    0.05    2.95
  -1  12  16    0.09    2.27
   1 -12 -16   -1.53    2.21
  -1 -12  16    0.67    3.48
   1 -12 -15   15.03    4.90
   1  12 -15    9.03    4.62
   1  12 -15   11.62    4.43
  -1  12  15   12.11    3.48
   1 -12 -15   10.43    3.40
  -1 -12  15    1.05    3.65
   1 -12 -14   -1.96    3.34
   1  12 -14    2.28    3.33
   1  12 -14    4.08    4.13
  -1  12  14    1.45    2.12
   1 -12 -14   12.73    3.37
  -1 -12  14   -0.31    3.28
  -1  12  13   15.07    4.66
   1 -12 -13   13.94    4.83
  -1 -12  13   16.94    5.26
   1  12 -13   13.36    4.67
  -1  12  13   12.69    3.48
   1 -12 -13   16.01    4.15
   1  12 -13   10.82    4.37
   1  12 -12    3.92    2.99
   1  12 -12   -1.35    3.21
  -1 -12  12    3.16    2.44
  -1 -12  12    2.09    2.80
  -1  12  12    2.33    2.70
   1 -12 -12   -2.00    3.28
   1 -12 -12   -1.14    2.47
  -1  12  12    0.61    2.73
  -1  12  11   17.10    4.08
  -1  12  11   18.10    4.86
   1 -12 -11   19.27    5.15
   1  12 -11   23.67    5.79
  -1 -12  11   14.41    4.72
   1  12 -11   23.00    5.28
  -1 -12  11   13.82    4.02
  -1  12  10   -1.42    1.80
  -1 -12  10    6.87    4.19
  -1  12  10   -0.93    2.27
  -1 -12  10    4.91    3.11
   1  12 -10   -1.54    2.85
   1 -12 -10    4.66    3.56
   1  12 -10    2.71    2.99
  -1  12   9   36.17    5.46
  -1 -12   9   32.45    6.63
   1 -12  -9   34.75    6.09
   1  12  -9   45.39    7.29
  -1 -12   9   32.35    5.93
  -1  12   9   34.79    5.72
   1  12  -9   23.07    5.41
  -1  12   9   24.65    5.23
  -1  12   8    2.84    2.04
  -1 -12   8   -1.40    2.71
   1 -12  -8   -2.35    2.73
   1  12  -8    1.39    2.67
  -1 -12   8   -2.62    3.00
   1 -12  -8    2.96    2.74
  -1  12   8    2.40    2.19
   1  12  -8    2.32    3.44
  -1  12   8   -0.77    2.11
  -1  12   7   22.09    4.45
  -1 -12   7   11.68    4.07
   1 -12  -7   14.44    4.23
   1  12  -7   19.86    5.06
   1  12  -7   13.62    4.38
  -1 -12   7   11.92    3.91
   1 -12  -7   14.91    4.03
  -1  12   7   10.87    3.33
  -1  12   7   20.00    4.49
  -1  12   6   10.49    3.45
   1 -12  -6    1.70    2.64
  -1 -12   6    5.35    3.09
   1  12  -6    6.12    3.33
   1  12  -6    8.23    3.19
   1 -12  -6   11.61    4.01
  -1 -12   6   10.79    3.58
  -1  12   6    5.21    2.92
  -1  12   6    9.52    3.67
  -1  12   5   16.81    4.00
   1 -12  -5   11.62    3.69
  -1 -12   5   10.02    3.59
   1  12  -5   11.16    3.69
   1  12  -5   17.01    4.63
  -1 -12   5   14.48    4.10
   1 -12  -5   12.42    4.04
  -1  12   5   17.65    4.07
  -1  12   5   15.32    4.30
  -1 -12   4   -0.94    2.75
  -1  12   4   -0.46    2.76
   1  12  -4   -0.11    2.32
   1  12  -4    2.15    2.40
  -1  12   4   -1.66    2.37
   1 -12  -4   -4.42    2.75
  -1 -12   4    0.25    2.67
  -1  12   4    4.84    3.24
   1 -12  -4   -0.94    2.39
  -1 -12   3    4.83    3.02
  -1  12   3    2.22    2.60
   1  12  -3   13.80    4.23
   1  12  -3    2.67    2.73
  -1  12   3    5.71    2.62
  -1 -12   3    3.30    3.06
   1 -12  -3    5.00    2.93
  -1  12   3    0.55    2.26
   1 -12  -3   10.30    3.68
   1 -12  -2   -0.93    2.08
  -1 -12   2    2.37    2.39
   1  12  -2    0.62    2.47
  -1  12   2   -1.84    2.61
  -1  12   2   -0.86    2.25
   1  12  -2   -5.02    3.52
   1 -12  -2    1.80    3.18
  -1 -12   2   -0.11    2.26
   1  12  -2   -0.82    2.26
  -1  12   2    0.10    2.08
   1 -12  -2   -0.50    2.96
  -1  12   1   11.21    3.28
   1  12  -1    4.35    3.06
  -1 -12   1    4.43    3.36
   1 -12  -1   10.12    3.71
   1  12  -1   10.57    4.19
  -1  12   1    6.32    3.27
   1  12  -1    9.51    3.40
  -1  12   1    2.70    2.33
   1 -12  -1    8.11    3.29
  -1 -12   1    6.38    3.20
   1  12   0   -1.88    2.59
  -1  12   0    1.44    2.06
  -1 -12   0   -1.72    2.82
   1 -12   0   -0.48    2.50
  -1  12   0   -4.05    3.19
   1  12   0    3.35    2.84
   1  12   0    1.98    2.36
  -1  12   0   -3.19    3.10
  -1 -12   0   -0.21    2.55
   1 -12   0   -1.98    2.28
   1  12   1   11.91    3.72
  -1  12  -1   21.66    4.74
   1 -12   1   12.97    4.11
  -1 -12  -1   21.81    4.92
   1  12   1   17.65    4.74
  -1  12  -1   12.85    4.04
  -1  12  -1   14.70    3.93
   1  12   1   12.72    3.66
  -1 -12  -1   13.08    3.90
   1 -12   1   14.34    3.74
   1  12   2    9.19    3.60
  -1  12  -2   11.11    3.52
  -1 -12  -2    8.40    3.48
   1 -12   2    8.56    3.56
  -1  12  -2    5.88    3.64
   1  12   2   10.03    3.57
   1  12   2    3.82    2.51
  -1  12  -2    7.30    3.01
   1 -12   2    6.02    3.11
  -1 -12  -2    5.54    2.81
   1  12   3   -1.69    2.10
  -1  12  -3    0.76    2.24
   1 -12   3   -0.80    2.26
  -1 -12  -3   -3.04    2.75
   1  12   3   -3.80    3.14
  -1  12  -3    3.02    2.91
   1  12   3   -0.71    1.98
  -1 -12  -3    3.00    2.51
   1 -12   3    1.08    2.38
  -1 -12  -4    9.44    3.58
   1 -12   4    6.36    3.13
  -1 -12  -4    1.36    2.25
   1  12   4    5.87    2.72
  -1  12  -4   10.78    3.84
   1 -12   4   12.31    4.06
  -1 -12  -4    9.19    3.49
   1  12   4    5.22    2.97
   1  12   4   12.78    3.71
   1  12   5   18.59    4.03
  -1 -12  -5   15.56    3.94
  -1 -12  -5   23.23    4.51
   1 -12   5   25.95    5.18
  -1  12  -5   24.62    5.10
   1 -12   5   22.43    5.14
  -1 -12  -5   22.15    4.71
   1  12   5   19.01    4.43
  -1  12  -5   18.44    5.17
   1  12   5   24.31    4.76
   1  12   6    5.32    2.67
   1  12   6   10.86    3.45
   1 -12   6    8.13    3.73
  -1 -12  -6   12.39    3.56
  -1  12  -6   10.51    4.00
   1 -12   6    4.83    2.48
  -1 -12  -6    8.96    3.42
  -1  12  -6    9.46    3.39
  -1 -12  -6    9.90    3.91
   1  12   6    7.56    3.13
   1  12   7    1.41    2.36
   1  12   7    4.65    2.81
   1 -12   7    5.16    2.73
  -1 -12  -7   10.77    3.31
  -1  12  -7    5.33    3.13
   1 -12   7   10.06    4.02
  -1  12  -7    5.06    3.62
   1  12   7    4.52    2.68
  -1 -12  -7    0.34    2.85
   1  12   8   -1.82    2.50
  -1 -12  -8   -3.02    3.01
   1 -12   8    0.22    2.82
  -1  12  -8   -3.50    2.98
   1 -12   8   -1.21    2.37
   1  12   8    1.49    2.27
  -1  12  -8   -1.35    2.56
   1  12   8   -3.57    2.26
   1 -12   9    2.95    3.28
   1 -12   9   -0.71    2.44
  -1  12  -9    0.38    2.86
  -1 -12  -9    1.90    3.11
  -1  12  -9    3.09    3.19
   1  12   9   -1.87    2.54
   1 -12  10    1.28    2.66
   1 -12  10    5.04    3.00
  -1  12 -10    3.61    3.47
   1  12  10   -1.60    2.56
  -1  12 -10    0.90    3.04
  -1 -12 -10   -1.45    2.55
   1  12  11   13.79    3.76
   1 -12  11   17.03    5.06
  -1 -12 -11   15.79    3.89
  -1  12 -11   13.31    5.39
  -1  12 -11   14.24    4.25
   1 -12  11   14.16    4.16
  -1 -12 -11    7.66    3.95
   1  12  12   -1.35    2.38
   1 -12  12    3.17    3.36
  -1 -12 -12   -1.09    2.61
  -1  12 -12    2.77    3.45
  -1  12 -12   -0.92    2.59
   1 -12  12   -0.23    3.07
  -1 -12 -12   -0.92    2.92
   1  12  13   32.60    5.37
   1 -12  13   24.99    6.15
  -1 -12 -13   26.45    4.94
  -1  12 -13   23.86    6.21
  -1  12 -13   35.25    6.57
   1 -12  13   30.06    6.05
  -1 -12 -13   29.65    6.79
   1  12  14   -4.97    2.67
   1 -12  14   -0.04    3.35
  -1 -12 -14   -2.82    2.44
  -1  12 -14   -2.63    4.18
  -1  12 -14   -0.03    2.76
   1 -12  14   -0.65    2.91
  -1 -12 -14    3.82    3.62
   1 -12  15    2.47    3.16
  -1 -12 -15    7.80    3.04
  -1  12 -15    9.54    5.17
  -1 -12 -15    5.60    3.69
  -1  12 -15    6.76    4.25
   1  12  15   10.97    3.48
  -1 -12 -16    0.07    2.20
  -1 -12 -16   -2.62    2.92
   1  12  16   -0.92    2.44
   1 -12  16    2.53    3.61
  -1  12 -16   -0.04    3.25
  -1 -12 -17    4.70    3.49
   1  12  17   12.59    4.02
  -1  12 -17   17.26    5.93
   1 -12  17    4.87    3.78
  -1 -12 -18    1.47    3.67
  -1  12 -18    4.59    3.28
   1  13 -17   -3.77    4.35
   1  13 -17    3.32    3.81
  -1 -13  16   12.86    5.47
   1 -13 -16   11.56    3.63
   1  13 -16   14.44    5.48
   1 -13 -16   17.15    5.94
   1  13 -16   17.05    5.88
  -1  13  16   12.40    3.79
  -1 -13  15    2.39    3.01
   1 -13 -15    0.40    2.10
   1  13 -15   -4.86    4.37
   1 -13 -15    9.57    4.71
   1  13 -15   -0.66    3.71
  -1  13  15    3.79    2.67
  -1 -13  14   12.15    5.19
   1 -13 -14   14.36    4.13
   1  13 -14   11.14    5.31
   1 -13 -14   13.45    4.80
   1  13 -14   16.87    5.46
  -1  13  14   15.76    3.85
  -1 -13  13   20.09    6.19
   1 -13 -13   14.97    4.24
   1  13 -13   14.71    4.70
  -1  13  13   22.17    4.71
   1  13 -13   15.54    4.95
   1 -13 -13   24.40    5.89
  -1  13  12    5.82    2.80
  -1 -13  12    0.99    2.98
  -1 -13  12    4.67    3.43
   1 -13 -12    5.52    3.11
   1  13 -12    3.84    3.78
   1 -13 -12    7.82    3.92
   1  13 -12    2.54    3.03
  -1 -13  11   10.87    4.67
   1 -13 -11    7.47    4.09
   1  13 -11   19.82    5.91
   1  13 -11   22.32    5.71
  -1 -13  11   17.75    4.82
  -1  13  11   18.95    4.39
  -1  13  11   13.01    4.58
  -1 -13  10   14.83    4.93
   1 -13 -10   17.65    4.69
   1  13 -10   19.46    5.48
   1  13 -10   13.02    4.76
  -1 -13  10   13.47    4.11
  -1  13  10   18.81    4.97
  -1  13  10    8.85    3.51
  -1  13   9   10.36    3.71
  -1 -13   9    7.37    3.43
   1 -13  -9    8.16    3.86
   1  13  -9    6.70    3.92
   1  13  -9    2.84    2.85
  -1 -13   9   12.67    4.01
  -1  13   9    6.87    3.03
  -1  13   9    4.62    2.73
  -1  13   8   23.95    4.58
   1 -13  -8   28.89    5.99
  -1 -13   8   25.93    6.17
   1  13  -8   10.88    4.36
   1  13  -8   20.93    5.46
  -1 -13   8   23.41    5.19
   1 -13  -8   18.80    4.62
  -1  13   8   18.92    4.65
  -1  13   8   13.88    4.17
  -1  13   7    1.22    2.09
   1 -13  -7   -0.25    2.98
  -1 -13   7    0.54    2.39
   1  13  -7   -0.62    2.43
   1  13  -7    0.60    2.97
   1 -13  -7    6.08    3.16
  -1  13   7    0.27    2.64
  -1  13   7    1.71    2.42
  -1  13   6    8.62    3.23
   1 -13  -6    2.41    2.56
  -1 -13   6   11.96    4.26
   1  13  -6   13.55    4.64
   1  13  -6    8.52    4.08
   1 -13  -6    9.62    3.73
  -1 -13   6   15.99    4.23
  -1  13   6    9.40    3.95
  -1  13   6   10.22    3.87
  -1  13   5    5.32    3.37
   1 -13  -5    0.43    2.58
  -1 -13   5    4.18    2.67
   1  13  -5    6.85    3.74
   1  13  -5    5.37    3.58
  -1 -13   5    7.58    3.96
   1 -13  -5    1.11    2.84
  -1  13   5    3.71    3.04
  -1  13   5    5.47    2.65
  -1 -13   4    3.61    3.31
  -1  13   4    2.43    2.79
   1  13  -4   -0.28    2.66
   1  13  -4    0.75    2.80
  -1  13   4    0.93    2.42
   1 -13  -4   -4.57    3.82
  -1 -13   4    3.85    2.94
  -1  13   4   -3.35    3.05
   1 -13  -4    5.60    3.34
   1  13  -3   13.79    4.22
  -1  13   3   16.36    4.18
   1 -13  -3   12.36    4.10
  -1 -13   3   14.72    4.33
  -1  13   3   13.07    4.48
   1  13  -3   15.84    4.20
  -1  13   3   14.47    4.29
  -1 -13   3   12.77    4.11
   1  13  -2    3.74    3.13
  -1  13   2    3.57    2.26
  -1 -13   2    5.29    3.13
   1 -13  -2    7.84    3.45
  -1  13   2   10.00    3.65
   1  13  -2    2.12    2.94
  -1  13   2    2.66    2.70
  -1 -13   2    7.09    3.29
   1  13  -1   95.25    9.98
  -1  13   1   87.60    9.58
  -1  13   1   99.43    9.33
   1  13  -1   98.20    9.85
  -1 -13   1  110.00   10.23
   1 -13  -1   95.69    9.82
  -1  13   1   81.28    8.89
   1  13  -1   78.15    8.40
  -1 -13   1   87.86    9.59
   1  13   0    4.51    3.07
  -1  13   0    3.67    3.13
  -1 -13   0   -0.41    2.93
   1 -13   0    2.40    3.05
  -1  13   0    2.08    2.78
   1  13   0   -1.82    3.07
   1  13   0    1.07    2.28
  -1  13   0    7.30    3.29
  -1 -13   0    2.49    2.75
  -1  13  -1   27.01    5.44
   1  13   1   31.66    5.70
  -1 -13  -1   27.31    5.61
   1 -13   1   33.28    6.15
  -1  13  -1   21.56    5.72
   1  13   1   24.20    5.15
  -1  13  -1   28.78    5.38
   1  13   1   18.86    4.54
  -1 -13  -1   26.81    5.28
   1  13   2    0.89    2.68
  -1  13  -2    4.71    2.83
  -1 -13  -2    1.80    2.99
   1 -13   2    6.99    3.63
   1  13   2    5.92    2.75
  -1  13  -2    2.50    3.32
  -1  13  -2    4.32    2.63
   1  13   2    5.83    2.88
  -1 -13  -2    5.72    3.16
   1 -13   2    2.36    2.05
   1 -13   3   -1.04    2.12
  -1 -13  -3    0.96    1.99
  -1  13  -3   -3.19    3.08
  -1  13  -3   -1.47    2.77
   1  13   3    0.02    2.54
   1 -13   3    0.80    3.15
  -1 -13  -3    1.80    2.92
   1  13   3    3.19    2.57
   1  13   3    0.02    2.05
   1 -13   4   10.26    3.90
  -1 -13  -4   14.81    4.10
  -1  13  -4    7.65    3.31
   1  13   4   11.17    3.61
  -1  13  -4   14.94    4.46
  -1 -13  -4   14.12    3.99
   1 -13   4   12.26    4.46
   1  13   4    9.43    3.48
   1  13   4    5.30    2.80
   1  13   5    0.68    2.34
   1 -13   5   -1.05    2.88
  -1  13  -5   -0.94    3.11
  -1  13  -5    1.44    2.55
   1 -13   5    5.04    3.48
  -1 -13  -5    4.86    3.58
   1  13   5    0.16    2.29
   1  13   5    0.36    2.38
   1  13   6    7.59    3.84
  -1 -13  -6    3.23    3.05
   1 -13   6    4.61    3.49
  -1  13  -6   -0.46    2.22
  -1 -13  -6   -1.35    2.19
   1 -13   6    5.87    3.33
   1  13   6   -2.06    2.32
  -1  13  -6    0.48    2.89
   1  13   6   -0.11    1.93
  -1 -13  -7    9.28    4.52
   1 -13   7   -5.13    3.03
   1 -13   7    2.25    2.87
   1  13   7    5.54    2.81
   1  13   7    1.17    2.50
  -1  13  -7   -3.11    3.06
  -1  13  -7    6.29    3.77
  -1 -13  -8   -2.43    2.94
   1 -13   8   -2.24    3.24
   1 -13   8    4.47    3.48
   1  13   8   -0.61    2.52
  -1  13  -8   -2.72    3.54
  -1  13  -8   -2.70    2.74
   1  13   8    3.11    2.64
   1 -13   9   11.62    4.58
   1 -13   9   15.73    4.61
  -1  13  -9    8.88    4.55
  -1 -13  -9   17.20    5.15
  -1  13  -9   14.92    4.87
   1  13   9   13.45    3.96
   1 -13  10   -0.08    2.79
   1 -13  10    5.51    3.35
  -1  13 -10   11.22    4.90
   1  13  10    7.03    2.88
  -1  13 -10    7.81    3.72
  -1 -13 -10    2.57    3.10
   1  13  11   12.64    4.01
   1 -13  11   15.74    5.64
  -1 -13 -11   12.30    4.04
  -1  13 -11   22.80    6.53
  -1  13 -11   10.62    4.37
   1 -13  11   14.80    4.80
  -1 -13 -11   22.71    5.49
   1  13  12   12.80    4.16
   1 -13  12   14.30    5.48
  -1 -13 -12    9.08    3.25
  -1  13 -12    5.82    3.30
  -1  13 -12   11.08    4.41
   1 -13  12   12.79    4.66
  -1 -13 -12    8.68    3.88
   1 -13  13    5.49    3.76
  -1 -13 -13    5.67    3.24
   1 -13  13    7.35    3.80
  -1 -13 -13    1.15    3.31
   1  13  13    4.96    3.01
  -1  13 -13    3.60    3.45
  -1 -13 -14   10.48    3.50
  -1  13 -14    7.99    4.68
  -1 -13 -14   12.50    5.11
   1  13  14   13.20    3.63
   1 -13  14    9.57    4.85
  -1 -13 -15    8.75    3.19
  -1  13 -15    2.82    3.92
  -1 -13 -15   -0.18    2.71
   1 -13  15    0.71    3.17
   1  13  15   -1.41    2.92
  -1  13 -16   -0.14    3.62
   1 -13  16    7.26    5.04
  -1 -13 -16   -1.20    2.30
   1  14 -15    0.98    3.56
   1 -14 -14    3.42    2.84
   1  14 -14    5.87    4.50
  -1 -14  14    1.25    3.27
   1  14 -14   -3.12    4.36
  -1  14  14    0.01    1.93
  -1 -14  13   -0.48    3.52
   1 -14 -13   -1.24    2.49
   1  14 -13   -6.05    3.66
   1 -14 -13    3.83    4.07
   1  14 -13   -1.36    3.24
  -1  14  13    2.59    2.51
  -1 -14  12   -0.67    3.29
   1 -14 -12    4.90    3.21
   1  14 -12   -0.69    3.36
   1 -14 -12   -2.97    3.98
  -1  14  12   -1.99    2.45
   1  14 -12    4.47    3.96
  -1 -14  11   -0.17    2.71
  -1 -14  11    2.90    3.48
   1  14 -11   -1.74    3.03
   1 -14 -11   -1.51    3.33
  -1  14  11    2.13    1.94
   1  14 -11   -1.36    2.56
  -1 -14  10   18.96    5.70
   1 -14 -10   28.97    6.19
   1  14 -10   30.72    7.01
  -1 -14  10   33.50    6.71
   1  14 -10   27.06    5.90
  -1  14  10   25.11    5.09
  -1  14   9   -1.14    2.25
   1 -14  -9    0.54    3.25
  -1 -14   9   -1.56    3.54
   1  14  -9    4.03    4.30
   1  14  -9   -8.47    4.54
  -1 -14   9    7.21    4.21
  -1  14   9   -0.72    2.92
  -1  14   9   -5.31    3.98
  -1  14   8   56.96    7.12
   1 -14  -8   54.29    8.27
  -1 -14   8   53.70    8.70
   1  14  -8   64.51    9.28
   1  14  -8   61.48    8.74
   1 -14  -8   66.70    8.23
  -1 -14   8   83.86    9.91
  -1  14   8   60.67    8.07
  -1  14   8   55.99    8.17
  -1  14   7   -0.27    2.34
   1 -14  -7    7.80    4.16
  -1 -14   7    0.50    3.11
   1  14  -7    0.60    3.03
   1  14  -7    6.38    4.59
   1 -14  -7    1.77    2.85
  -1 -14   7    0.51    2.83
  -1  14   7   -1.99    2.62
  -1  14   7   -2.70    2.75
  -1  14   6   25.17    5.14
   1 -14  -6   30.96    6.14
  -1 -14   6   24.08    5.91
   1  14  -6   22.09    5.41
   1  14  -6   34.15    6.53
  -1 -14   6   21.86    5.34
   1 -14  -6   22.76    5.47
  -1  14   6   21.02    5.00
  -1  14   6   25.30    5.70
  -1  14   5    1.53    2.71
   1 -14  -5    3.83    2.82
  -1 -14   5    1.24    2.89
   1  14  -5    6.11    3.57
   1  14  -5    9.51    4.56
   1 -14  -5    5.83    3.24
  -1 -14   5    9.09    3.50
  -1  14   5    9.82    3.78
  -1  14   5    1.91    3.13
  -1  14   4   26.79    5.41
  -1 -14   4    9.75    4.10
   1  14  -4   21.46    5.49
   1  14  -4   16.28    4.91
  -1 -14   4   19.24    5.08
   1 -14  -4   24.71    5.65
  -1  14   4   15.06    4.16
  -1  14   4   18.35    4.81
  -1  14   3    4.14    2.38
   1  14  -3    2.21    3.01
   1 -14  -3    0.76    2.91
  -1 -14   3    4.72    2.95
  -1  14   3    5.76    3.54
   1  14  -3   -5.23    3.85
  -1  14   3   -2.30    3.12
  -1 -14   3    0.91    3.10
   1  14  -2   29.41    6.15
  -1  14   2   26.77    5.52
  -1 -14   2   20.81    5.05
   1 -14  -2   21.37    5.21
   1  14  -2   20.86    5.58
  -1  14   2   24.18    5.68
  -1  14   2   24.73    5.38
  -1 -14   2   19.99    4.81
  -1  14   1    3.22    2.67
   1  14  -1    5.17    3.91
   1 -14  -1    2.28    2.99
  -1 -14   1    3.45    3.03
  -1  14   1    0.09    3.26
   1  14  -1    3.36    3.20
  -1  14   1    1.95    2.76
   1  14  -1    9.08    3.82
  -1 -14   1    0.77    2.90
  -1  14   0   16.12    4.32
   1  14   0   11.46    3.90
  -1 -14   0   12.22    4.25
   1 -14   0    5.13    3.10
  -1  14   0   14.24    4.52
   1  14   0   10.73    3.88
  -1  14   0   10.68    4.00
   1  14   0   10.45    3.57
  -1 -14   0    7.25    3.45
   1 -14   1    2.27    3.22
  -1 -14  -1   -1.04    2.64
  -1  14  -1    2.59    3.24
   1  14   1   -1.01    3.06
  -1  14  -1   -0.49    2.86
   1  14   1    4.16    3.12
  -1  14  -1   -1.24    2.51
   1  14   1   -3.03    3.59
  -1 -14  -2    9.78    3.79
   1 -14   2    6.38    3.66
   1  14   2    7.36    3.76
  -1  14  -2    7.95    3.89
   1  14   2    6.35    3.15
   1  14   2    5.64    3.59
  -1  14  -2    9.53    3.55
   1  14   3   11.84    4.04
  -1  14  -3    4.22    3.05
  -1  14  -3    6.16    3.55
   1 -14   3   10.40    4.06
  -1 -14  -3    5.04    2.95
   1  14   3    1.64    2.42
   1  14   3    6.63    3.20
   1  14   4   10.38    3.56
  -1  14  -4   17.65    4.91
  -1  14  -4   22.00    5.61
  -1 -14  -4   21.26    4.94
   1 -14   4   17.46    5.03
   1  14   4   19.45    4.73
   1  14   4   12.58    4.06
  -1  14  -5    4.93    3.26
  -1 -14  -5    6.91    3.20
   1 -14   5    4.73    3.20
  -1  14  -5    2.97    2.83
   1  14   5    6.98    3.35
   1  14   5    2.25    2.70
   1 -14   6   27.44    6.09
  -1  14  -6   32.11    6.63
   1 -14   6   44.81    7.14
  -1  14  -6   37.01    6.54
   1  14   6   28.64    5.68
   1  14   6   39.78    6.45
   1 -14   7    0.94    2.87
  -1  14  -7    2.96    3.59
   1 -14   7   -2.32    3.75
  -1  14  -7   -2.43    2.62
   1  14   7    3.86    3.29
   1  14   7   -2.52    2.17
   1  14   8   30.06    5.68
   1 -14   8   39.34    7.23
  -1  14  -8   20.81    6.16
  -1  14  -8   29.32    6.44
   1 -14   8   27.54    6.67
  -1 -14  -8   44.90    7.53
   1 -14   9    3.81    3.68
   1 -14   9    3.64    3.77
  -1  14  -9    8.37    4.49
  -1  14  -9    0.18    2.92
   1  14   9    1.22    2.24
  -1 -14  -9    3.76    3.26
   1 -14  10   -2.62    3.73
  -1  14 -10    2.72    3.66
  -1 -14 -10   -0.92    3.28
   1  14  10    4.27    2.97
   1 -14  10   -1.17    2.68
   1 -14  11   -1.03    3.16
  -1 -14 -11   -0.81    2.89
  -1  14 -11    0.24    3.96
  -1 -14 -11   -2.07    3.77
   1  14  11    0.33    1.98
   1 -14  11    3.14    3.11
   1 -14  12    1.73    2.99
  -1 -14 -12    2.67    2.50
  -1  14 -12   -2.52    3.41
  -1 -14 -12   -4.81    4.09
   1 -14  12    3.87    3.27
   1  14  12    0.08    2.38
  -1  14 -13    6.70    4.14
  -1 -14 -13    3.60    3.23
   1 -14  13   -0.25    3.32
   1 -14  13    1.09    2.56
   1 -14  14    3.07    3.61
   1  15 -12    1.53    2.90
  -1 -15  12   -1.85    3.67
  -1 -15  11    3.65    3.51
  -1  15  11    0.18    2.55
   1  15 -11   -0.82    3.05
   1  15 -11    1.62    3.58
  -1 -15  11    5.46    4.19
  -1 -15  10    6.42    3.97
  -1 -15  10    8.58    4.30
   1  15 -10    6.97    4.15
   1  15 -10    8.18    4.12
  -1  15  10    5.83    3.05
   1 -15 -10    6.53    4.61
  -1  15   9    2.86    3.05
  -1 -15   9    6.49    3.94
  -1 -15   9   -2.31    2.94
   1  15  -9    7.74    4.35
   1  15  -9    8.04    4.53
  -1  15   9    6.15    3.37
   1 -15  -9    7.58    4.72
  -1  15   8   11.08    3.60
  -1  15   8   17.32    4.99
  -1 -15   8   18.27    5.54
  -1 -15   8    7.78    4.03
   1  15  -8   17.87    5.49
   1  15  -8   12.21    4.92
   1 -15  -8   17.15    5.21
   1  15  -7    8.40    4.39
  -1 -15   7   13.78    5.23
  -1  15   7   10.13    3.88
  -1 -15   7   18.03    5.22
   1 -15  -7    8.38    3.81
  -1  15   7   12.59    4.71
  -1  15   7    9.27    4.14
   1  15  -7   10.69    4.88
   1  15  -6   10.40    4.54
  -1 -15   6   10.78    4.68
  -1  15   6    6.55    3.46
   1 -15  -6    8.53    4.14
  -1 -15   6    1.97    3.09
  -1  15   6    7.67    4.59
  -1  15   6    5.66    3.29
   1  15  -6   -1.93    2.90
   1  15  -5    9.01    4.50
  -1 -15   5    7.87    3.92
  -1  15   5    3.65    3.13
  -1 -15   5    3.76    3.14
   1 -15  -5    5.59    3.51
  -1  15   5    7.61    3.82
  -1  15   5    3.61    2.90
   1  15  -5    1.88    2.88
   1  15  -4    5.54    3.67
  -1 -15   4    0.24    3.29
  -1  15   4    0.07    2.20
  -1  15   4   -3.05    3.11
  -1  15   4   -0.97    3.54
   1 -15  -4    2.58    3.34
  -1 -15   4    6.60    2.86
   1  15  -4   -1.02    2.53
  -1  15   3    6.50    3.37
   1  15  -3   11.99    4.47
   1 -15  -3    2.61    3.20
  -1 -15   3    0.28    3.28
  -1  15   3    2.57    3.01
   1  15  -3    0.46    2.97
  -1  15   3    5.00    3.58
  -1  15   2   -2.44    2.47
   1  15  -2    1.85    2.88
   1 -15  -2    2.36    2.59
  -1 -15   2    2.98    3.28
  -1  15   2   -1.44    2.52
   1  15  -2    2.00    3.40
  -1  15   2    1.10    3.37
  -1  15   1    6.00    3.53
   1  15  -1    5.07    3.34
   1 -15  -1    8.80    4.09
  -1 -15   1   17.31    5.15
  -1  15   1    4.94    3.07
  -1  15   1    7.58    3.66
   1  15  -1   15.98    5.06
   1  15   0    9.83    4.34
  -1  15   0    4.22    2.99
   1 -15   0    2.37    3.17
  -1 -15   0    2.51    3.19
   1  15   0    3.32    2.99
  -1  15   0    3.08    2.77
   1  15   0    2.80    2.49
  -1  15   0    4.80    3.89
   1  15   1   17.30    4.75
  -1  15  -1   17.31    4.67
   1  15   1   17.49    4.57
   1 -15   1   15.18    4.51
  -1 -15  -1   19.76    5.00
  -1  15  -1   18.02    5.32
   1  15   1   12.04    4.24
  -1  15  -2    6.71    3.59
   1  15   2    5.00    2.96
   1  15   2    8.59    3.75
  -1 -15  -2    5.49    3.94
   1 -15   2    3.50    3.13
  -1  15  -2    8.13    4.35
   1  15   3    8.49    4.01
  -1  15  -3    5.57    3.44
   1  15   3    4.45    2.99
  -1 -15  -3    3.83    3.13
   1 -15   3    7.90    3.94
  -1  15  -3    7.88    4.37
   1 -15   4    3.10    3.80
  -1 -15  -4   -4.96    3.74
  -1  15  -4    4.99    3.47
   1  15   4   -1.74    3.17
   1  15   4   -0.40    2.78
  -1  15  -4    6.72    4.76
  -1 -15  -5    7.25    4.06
   1 -15   5    8.65    4.07
  -1  15  -5   -7.49    4.22
   1  15   5    5.43    3.39
   1  15   5    9.30    3.94
  -1  15  -5    4.79    3.97
   1  15   6    5.72    3.29
   1  15   6    5.23    3.21
   1 -15   6   15.40    4.95
  -1  15  -6   11.65    4.95
   1  15   7    7.72    3.03
   1  15   7   12.59    4.16
   1 -15   7   13.72    5.08
  -1  15  -7    4.54    3.83
   1 -15   8   14.75    5.35
  -1  15  -8   23.46    6.66
   1  15   8   11.56    4.23
   1 -15   9   -1.34    3.21
  -1  15  -9    1.53    4.00
   1  15   9    9.97    3.33
   1 -15  10    1.82    3.18
  -1  15 -10    1.07    3.54
   1  16  -7   13.98    5.23
   1  16  -7    3.83    4.10
   1  16  -6   -1.89    3.62
  -1  16   6   -2.40    2.43
   1  16  -6    6.61    4.32
  -1  16   5   12.69    4.46
   1  16  -5    1.44    2.98
   1  16  -5    5.81    3.81
  -1 -16   5    2.20    3.25
  -1  16   5    8.85    4.79
  -1 -16   4    5.60    3.68
  -1  16   4    5.33    3.47
   1  16  -4    2.27    3.86
   1  16  -4   15.17    5.41
  -1  16   4    9.74    3.81
  -1  16   4    5.67    3.35
   1 -16  -3   -1.16    3.07
  -1 -16   3    5.16    3.49
  -1  16   3    1.26    2.40
   1  16  -3    3.28    3.40
  -1  16   3   -2.32    3.35
  -1  16   3    1.43    2.88
   1  16  -3    0.93    3.80
   1  16  -2    1.99    3.86
  -1  16   2    1.45    2.32
  -1 -16   2    2.54    2.89
   1 -16  -2    5.04    3.93
  -1  16   2    0.67    3.27
   1  16  -2    2.60    3.11
  -1  16   2   -7.83    4.34
  -1  16   1    1.06    2.93
   1  16  -1    5.35    3.86
  -1 -16   1    3.70    3.71
   1 -16  -1   -0.41    2.93
  -1  16   1    1.82    2.99
  -1  16   1    2.38    3.31
   1  16  -1    5.74    3.54
   1  16   0   -5.38    3.27
  -1  16   0    4.09    3.77
   1 -16   0   -0.81    3.26
  -1 -16   0    0.39    2.76
   1  16   0   -1.44    2.98
  -1  16   0   -3.86    3.21
  -1  16  -1   -0.72    2.93
   1  16   1   -4.28    3.49
   1 -16   1   -0.86    2.72
  -1 -16  -1   -0.20    3.04
  -1  16  -1   -0.14    2.73
   1  16   1    3.46    3.11
  -1  16  -2   -3.02    4.00
   1  16   2   -3.35    3.10
  -1 -16  -2    3.79    2.97
   1 -16   2    5.14    3.50
   1  16   2    0.25    2.44
   1  16   3   -6.69    4.03
  -1  16  -3    0.68    3.11
   1 -16   3    0.99    3.70
   1  16   3   -5.10    3.45
  -1  16  -4    0.84    3.28
   1  16   4   -2.81    3.11
   1  16   4   -1.36    2.91
  -1  16  -5   -3.19    4.41
  -2   0  28   -1.20    2.19
  -2   0  28    4.88    3.35
   2   0 -27    1.01    2.57
  -2   0  27   -0.99    2.92
  -2   0  27   -2.16    2.21
   2   0 -27   -0.46    2.60
   2   0 -26   -0.12    3.01
  -2   0  26    2.66    3.21
  -2   0  26   -6.74    3.44
   2   0 -26   -6.99    3.39
   2   0 -25    6.64    4.10
  -2   0  25   -2.45    2.92
  -2   0  25   -1.80    2.24
   2   0 -25    4.43    3.35
   2   0 -24    1.00    2.75
  -2   0  24    5.96    3.44
  -2   0  24    0.16    1.98
   2   0 -24    4.33    3.08
   2   0 -23    1.68    2.93
  -2   0  23    3.21    2.35
  -2   0  23   -1.35    1.99
   2   0 -23   -0.44    2.18
   2   0 -22   11.47    3.98
  -2   0  22   14.39    3.83
   2   0 -22   16.72    3.91
  -2   0  22   17.34    3.60
  -2   0  21   -0.80    2.37
   2   0 -21    2.76    2.74
  -2   0  21   -0.56    2.23
  -2   0  21   -1.76    2.25
   2   0 -21    1.26    2.24
  -2   0  20   44.72    5.96
  -2   0  20   52.59    5.51
   2   0 -20   56.42    7.08
  -2   0  20   45.51    5.82
  -2   0  19   -1.33    2.02
   2   0 -19    2.44    2.66
  -2   0  19    0.15    1.91
  -2   0  18   41.08    5.24
  -2   0  18   37.22    5.01
   2   0 -18   38.22    5.72
  -2   0  17   -1.21    2.07
   2   0 -17    0.54    1.67
  -2   0  17   -0.28    1.83
   2   0 -17   -2.45    2.62
   2   0 -16    3.60    1.91
   2   0 -16    4.43    2.26
  -2   0  16    2.70    2.15
  -2   0  16    3.40    1.82
  -2   0  15   -0.03    1.57
   2   0 -15    0.06    1.70
   2   0 -15   -0.38    1.62
  -2   0  15    0.29    1.73
   2   0 -15    0.86    3.97
  -2   0  14  581.87   16.04
   2   0 -14  581.53   16.25
   2   0 -14  601.07   17.86
  -2   0  14  575.48   15.08
   2   0 -14  531.03   38.71
  -2   0  13    0.46    1.35
   2   0 -13    0.23    1.47
  -2   0  13    5.47    6.22
   2   0 -13    3.07    2.05
   2   0 -13   -1.30    2.97
  -2   0  13   -0.13    1.82
  -2   0  13   -0.84    1.48
  -2   0  12  336.20   10.49
  -2   0  12  345.12   11.21
   2   0 -12  332.74   27.53
  -2   0  12  351.76   22.40
  -2   0  12  369.96   32.93
  -2   0  12  344.30   21.68
   2   0 -12  376.40   12.83
   2   0 -12  356.01   11.59
  -2   0  11   -0.20    0.99
  -2   0  11   -1.47    1.27
  -2   0  11    1.25    2.45
   2   0 -11    0.41    1.07
  -2   0  11   -0.06    1.28
  -2   0  11    1.64    1.26
   2   0 -11    1.32    2.41
   2   0 -11   -0.42    1.37
  -2   0  10  422.14   22.88
   2   0 -10  329.57   24.42
  -2   0  10  341.73    9.53
  -2   0  10  360.78   10.15
  -2   0  10  402.98   30.65
  -2   0  10  366.98   21.02
   2   0 -10  377.14   11.67
   2   0 -10  406.25    9.36
   2   0 -10  344.84   10.42
  -2   0   9   -0.54    1.06
   2   0  -9   -0.81    2.88
  -2   0   9    1.86    1.85
  -2   0   9   -0.37    1.75
   2   0  -9   -0.55    0.77
  -2   0   9   -1.30    2.46
   2   0  -9    0.30    0.92
  -2   0   9    0.75    0.75
   2   0  -9    0.42    0.90
  -2   0   8   23.60    2.23
  -2   0   8   24.31    2.32
  -2   0   8   11.38    4.96
   2   0  -8   23.19    2.50
   2   0  -8   27.27    2.92
  -2   0   8   29.12    5.64
   2   0  -8   17.68    5.14
  -2   0   8   22.95    4.82
   2   0  -8   22.44    2.02
   2   0  -7    0.03    0.59
   2   0  -7    0.14    0.80
   2   0  -7    0.69    0.62
   2   0  -7    1.50    2.04
  -2   0   7    0.66    1.13
  -2   0   7    1.40    1.56
  -2   0   7   -0.30    0.67
  -2   0   7    0.49    0.68
   2   0  -6   57.56    3.34
  -2   0   6   60.74    7.19
   2   0  -6   58.30    7.48
  -2   0   6   61.16    2.99
  -2   0   6   65.03    7.61
   2   0  -6   59.09    7.20
   2   0  -6   66.53    2.93
   2   0  -6   66.15    3.84
  -2   0   5    0.66    1.20
   2   0  -5   -2.70    1.93
   2   0  -5    0.16    1.33
  -2   0   5    1.83    1.76
  -2   0   4   40.45    5.59
   2   0  -4   40.30    7.97
  -2   0   4   31.17    5.04
   2   0  -4   25.12    4.63
   2   0  -3    0.68    1.42
  -2   0   3    0.40    1.64
  -2   0   3   -0.56    1.15
   2   0  -3   -1.91    1.81
   2   0  -3   -0.57    1.23
  -2   0   3   -0.67    1.50
   2   0  -2 8378.68   70.07
  -2   0   2 8834.96   70.03
  -2   0   2 8277.10   91.03
   2   0  -2 8939.51   95.61
   2   0  -2 8504.48   70.36
  -2   0   2 8535.17   69.88
   2   0  -1   -0.27    1.98
  -2   0   1   -0.04    1.57
   2   0  -1   -0.21    0.70
  -2   0   1   -0.43    0.89
  -2   0   1   -0.37    1.01
   2   0  -1   -0.43    1.22
   2   0   0 6168.63   50.43
  -2   0   0 6063.49   49.65
   2   0   0 6033.79   48.90
  -2   0   0 6077.27   48.98
  -2   0   0 6102.46   59.01
   2   0   0 6245.31   77.07
   2   0   1   -0.50    1.23
  -2   0  -1   -0.11    1.71
  -2   0  -1   -0.03    0.68
  -2   0  -1    0.32    1.61
  -2   0  -2 1252.54   36.62
  -2   0  -3   -1.21    3.01
  -2   0  -4 2095.09   16.84
   2   0   4 2062.57   18.76
  -2   0  -4 2083.78   19.93
   2   0   5    0.37    0.84
   2   0   5   -0.69    0.60
  -2   0  -5   -0.08    2.42
  -2   0  -5    0.15    0.78
   2   0   5    0.70    0.50
  -2   0  -5    0.94    0.70
  -2   0  -6  153.16    6.36
   2   0   6  137.99    4.80
   2   0   6  152.53    6.07
  -2   0  -6  146.57   17.23
   2   0   6  148.44    4.50
  -2   0  -6  146.56    5.26
   2   0   7    1.03    1.17
   2   0   7    0.57    0.49
  -2   0  -7    0.25    0.71
   2   0   7    0.01    0.56
   2   0   7    0.62    3.05
   2   0   7    0.50    0.90
  -2   0  -7   -2.67    3.49
  -2   0  -7    5.11    2.45
  -2   0  -8  734.97   42.82
   2   0   8  790.46   15.55
   2   0   8  779.92   12.97
  -2   0  -8  787.28   13.83
   2   0   8  780.83   11.33
   2   0   8  852.68   48.02
  -2   0  -8  819.93   16.71
   2   0   8  777.90   10.61
   2   0   9    0.49    0.54
   2   0   9   -0.86    1.30
  -2   0  -9   -1.11    0.81
   2   0   9    0.58    0.72
   2   0   9   -0.47    0.87
   2   0   9    3.07    3.16
  -2   0  -9    4.18    4.74
  -2   0  -9    1.33    1.82
   2   0  10 1073.77   14.46
   2   0  10 1077.45   13.74
   2   0  10 1058.61   17.12
   2   0  10 1206.67   63.37
   2   0  10 1131.95   20.66
  -2   0 -10 1100.79   57.48
  -2   0 -10 1154.73   21.90
  -2   0 -11   -0.30    1.38
   2   0  11    0.43    0.66
   2   0  11   -0.63    1.49
   2   0  11    1.17    0.97
   2   0  11    0.93    1.10
  -2   0 -11    0.69    2.83
   2   0  12  421.14   13.89
  -2   0 -12  441.67   14.94
   2   0  12  410.35   11.88
   2   0  12  404.29    9.52
   2   0  13   -1.13    1.34
  -2   0 -13    2.15    2.06
   2   0  13    2.61    1.65
   2   0  13    1.00    1.79
   2   0  14  171.91    9.43
  -2   0 -14  179.48   10.44
   2   0  14  168.38    8.50
   2   0  14  174.56    9.84
  -2   0 -15    0.85    1.78
   2   0  15    1.22    2.07
   2   0  15    1.09    1.61
   2   0  15   -0.80    1.80
   2   0  16    0.31    1.89
   2   0  16    0.18    1.82
   2   0  16   -1.10    2.01
   2   0  17   -0.95    2.06
  -2   0 -17   -0.67    2.14
   2   0  17   -1.75    2.26
   2   0  17   -3.36    2.55
  -2   0 -17   -3.42    2.52
   2   0  18   31.85    4.61
  -2   0 -18   18.95    4.25
   2   0  18   25.15    4.78
   2   0  18   29.69    4.89
  -2   0 -18   30.27    5.02
   2   0  19   -0.76    1.94
  -2   0 -19   -4.57    2.47
   2   0  19   -1.41    2.33
   2   0  19    0.63    2.52
  -2   0 -19   -0.34    2.32
   2   0  20    9.96    3.23
  -2   0 -20   19.09    5.01
   2   0  20   13.01    4.03
   2   0  20   11.45    3.65
  -2   0 -20   21.38    4.36
   2   0  21    1.96    1.69
   2   0  21   -3.50    2.56
  -2   0 -21   -2.56    2.72
   2   0  21    2.31    2.87
  -2   0 -21   -1.18    2.92
   2   0  22    0.19    1.75
  -2   0 -22    3.43    3.30
   2   0  22    6.81    3.64
   2   0  22    9.13    3.53
  -2   0 -22   10.61    4.37
  -2   0 -23    1.95    3.00
   2   0  23    1.92    2.27
  -2   0 -23    2.42    2.70
   2   0  23   -0.67    2.84
  -2   0 -24    1.20    2.52
   2   0  24   -0.68    1.89
  -2   0 -24   -4.49    3.94
   2   0  24   -0.28    2.71
  -2   0 -25   -1.83    2.55
   2   0  25   -5.12    3.08
  -2   0 -25   -2.80    3.38
   2   0  25   -4.36    3.31
  -2   0 -26    2.59    3.52
   2   1 -28    8.10    4.47
  -2   1  28    1.32    2.34
  -2   1  28    1.11    2.85
   2   1 -27    1.26    3.19
   2  -1 -27    2.05    3.30
  -2   1  27    8.34    3.54
  -2  -1  27   -1.31    2.43
   2  -1 -27    5.15    4.20
   2   1 -27   -4.90    3.89
  -2   1  27    0.06    2.71
  -2  -1  27    4.80    3.94
   2  -1 -26   17.34    4.80
   2   1 -26   18.28    4.76
  -2   1  26   19.25    4.58
  -2  -1  26   15.47    3.77
   2  -1 -26   15.26    5.06
   2   1 -26   12.66    4.67
  -2  -1  26   29.78    6.22
  -2   1  26   15.76    4.79
  -2   1  25    1.52    3.07
  -2  -1  25   -2.71    3.24
   2   1 -25   -0.72    2.60
   2  -1 -25   -1.86    2.86
  -2   1  25    1.87    2.51
  -2  -1  25    1.92    2.46
   2   1 -25    1.88    2.75
   2  -1 -25    4.15    3.04
   2   1 -24   31.26    6.01
   2  -1 -24   35.72    7.11
  -2  -1  24   29.09    6.11
  -2   1  24   24.49    5.07
   2  -1 -24   30.34    5.65
  -2   1  24   31.88    5.55
  -2   1  24   28.23    5.04
  -2  -1  24   24.80    4.55
  -2  -1  23   -0.15    2.55
  -2   1  23   -0.93    2.68
   2   1 -23   -2.15    2.98
  -2   1  23   -5.53    3.25
  -2   1  23   -0.95    2.35
   2   1 -23   -1.91    2.95
   2  -1 -23    6.61    3.90
  -2   1  22    4.41    2.45
  -2  -1  22    8.11    3.52
   2   1 -22    1.48    2.30
  -2   1  22    0.34    2.05
  -2   1  22    6.35    2.65
   2   1 -22    5.44    3.16
   2  -1 -22    1.38    2.80
  -2   1  21    1.41    1.94
  -2  -1  21   -2.54    2.72
   2   1 -21   -2.97    2.51
  -2   1  21   -2.04    2.49
  -2   1  21    0.67    1.84
   2   1 -21    1.79    2.78
   2  -1 -21    2.47    2.81
   2   1 -20   13.00    3.59
   2  -1 -20   18.18    4.52
  -2  -1  20   20.43    4.50
   2   1 -20   13.43    3.42
  -2   1  20   16.44    3.69
  -2   1  20   15.24    3.31
  -2   1  20   15.32    3.62
   2   1 -19    8.48    3.30
   2  -1 -19    7.57    3.40
  -2   1  19    9.11    2.99
  -2  -1  19   10.49    3.02
   2   1 -19   13.44    3.28
  -2   1  19   13.99    3.31
  -2   1  19   14.59    3.55
  -2  -1  18  174.34   10.98
  -2   1  18  162.80    9.80
   2   1 -18  176.59   10.88
  -2   1  18  162.61    9.48
   2   1 -18  177.66   10.19
  -2   1  18  170.65    9.30
   2   1 -18  155.20   10.45
   2  -1 -18  161.15   11.18
   2  -1 -17   30.53    4.94
   2   1 -17   35.82    5.10
  -2   1  17   33.84    4.27
   2   1 -17   31.22    4.62
  -2  -1  17   34.32    4.93
  -2   1  17   34.90    4.51
   2   1 -17   31.20    4.32
  -2   1  17   36.99    4.37
   2   1 -16   67.56    5.85
  -2   1  16   71.60    5.62
  -2   1  16   60.68    5.61
  -2  -1  16   63.14    6.11
   2   1 -16   71.50    6.53
   2   1 -16   70.76    6.57
   2  -1 -16   70.67    6.89
  -2   1  16   73.66    5.78
  -2  -1  15   26.11    3.89
  -2   1  15   29.28    3.50
  -2  -1  15   26.08    4.01
   2  -1 -15   24.22    9.01
   2   1 -15   22.18    8.73
   2  -1 -15   36.91    3.57
  -2   1  15   23.18    3.46
  -2   1  15   33.79    4.01
   2   1 -15   23.26    3.66
   2  -1 -15   32.27    3.98
   2   1 -15   35.15    4.51
   2  -1 -15   34.02    4.76
   2   1 -15   24.44    3.55
   2   1 -14    8.53    2.62
   2  -1 -14    5.35    2.14
   2   1 -14    5.65    2.06
   2  -1 -14    5.00    1.99
  -2   1  14    5.71    1.76
   2  -1 -14    5.71    1.69
  -2  -1  14    5.27    2.24
  -2   1  14    5.24    1.66
  -2   1  14    7.76    2.18
   2   1 -14    4.09    3.04
   2  -1 -14    7.65    5.33
  -2  -1  14    7.62    2.30
   2   1 -13  146.34    8.26
   2  -1 -13  146.77    8.60
   2   1 -13  129.39   18.88
  -2   1  13  119.66   14.49
  -2  -1  13  150.15   14.83
   2  -1 -13  114.35   17.49
  -2   1  13  136.83   15.14
   2  -1 -13  150.58    6.43
  -2   1  13  133.19    6.71
  -2  -1  13  146.99    7.67
  -2   1  13  144.06    6.98
  -2   1  13  126.75    6.90
  -2  -1  13  133.62    7.79
   2  -1 -13  137.97    7.28
   2   1 -13  135.12    7.85
  -2   1  13  126.81   22.00
  -2   1  12   35.65    7.75
   2  -1 -12   20.60    5.45
   2   1 -12   28.17    8.25
   2  -1 -12   23.34    7.46
   2  -1 -12   31.95    7.13
  -2  -1  12   33.80    6.74
  -2   1  12   28.75    6.85
  -2  -1  12   25.32    5.97
   2  -1 -12   29.64    2.84
   2  -1 -12   29.14    3.96
   2   1 -12   25.16    3.33
  -2   1  12   28.50    3.04
  -2  -1  12   35.17    3.70
  -2  -1  12   24.45    3.23
  -2   1  12   26.17    2.97
  -2   1  12   36.41    3.42
   2  -1 -12   31.37    3.40
   2   1 -12   27.57    3.45
  -2   1  12   29.74   10.11
  -2   1  11  196.52   24.56
  -2   1  11  204.35   17.64
   2   1 -11  201.84   21.05
  -2   1  11  204.68   17.75
  -2  -1  11  229.90   17.31
   2  -1 -11  185.63   16.02
   2  -1 -11  202.03    6.79
  -2   1  11  185.28    7.11
  -2  -1  11  201.18    8.14
  -2  -1  11  197.33    8.42
  -2   1  11  171.05    7.09
   2  -1 -11  198.49   16.21
  -2  -1  11  193.64   15.46
  -2   1  11  198.53    7.36
   2   1 -11  209.08    8.91
   2  -1 -11  200.46    9.20
   2  -1 -11  189.05    7.68
   2   1 -11  185.69    8.31
  -2   1  10  156.07   20.68
  -2  -1  10  169.88   13.98
   2  -1 -10  169.66   14.65
   2  -1 -10  141.75   13.67
  -2   1  10  164.03   15.50
  -2  -1  10  164.68   14.24
   2   1 -10  138.25   16.08
  -2   1  10  156.95   15.11
   2  -1 -10  175.11    6.04
  -2  -1  10  169.34    7.00
  -2   1  10  166.22    6.41
  -2  -1  10  173.29    7.46
  -2   1  10  172.39    6.57
   2  -1 -10  173.64    8.20
   2   1 -10  181.02    7.94
   2  -1 -10  164.43    6.80
   2   1 -10  165.37    7.51
  -2   1   9 1837.81   20.10
  -2  -1   9 1896.87   21.88
  -2   1   9 1838.89   19.73
   2  -1  -9 1871.62   25.25
   2   1  -9 1829.67   23.48
   2  -1  -9 1892.57   18.75
   2  -1  -9 1742.52   20.74
   2   1  -9 1839.48   23.63
  -2  -1   9 1868.18   23.16
   2  -1  -9 1826.28   46.72
  -2  -1   9 1825.33   44.67
   2   1  -9 1792.47   54.15
  -2   1   9 1871.78   49.96
  -2  -1   9 1834.79   46.69
  -2   1   9 1834.19   49.73
   2  -1  -9 1808.65   46.96
  -2   1   9 1846.87   66.20
  -2   1   8  112.45    4.65
  -2   1   8  111.89    4.65
   2   1  -8  108.00    5.43
   2  -1  -8  112.52    5.89
   2  -1  -8  109.24    4.32
   2   1  -8  109.82    5.49
   2  -1  -8  102.80    4.73
  -2  -1   8  105.20    5.16
   2  -1  -8  123.94   11.78
  -2  -1   8  110.21   10.61
  -2  -1   8  110.06   11.12
  -2   1   8  107.33   11.76
  -2   1   8  110.87   11.78
   2   1  -8   98.41   11.81
   2  -1  -8  103.42   10.83
  -2   1   8  115.41   15.43
  -2   1   7  911.70   12.49
  -2   1   7  952.31   12.46
  -2  -1   7  949.34   14.42
   2  -1  -7  938.89   31.37
   2  -1  -7  929.69   13.10
   2   1  -7  916.83   15.06
   2   1  -7  929.63   32.68
   2  -1  -7  923.98   31.21
  -2   1   7  942.67   33.52
  -2  -1   7  876.04   30.18
  -2   1   7  945.29   33.24
  -2   1   7  919.96   40.32
   2  -1  -7  897.34   11.65
   2  -1  -7  931.80   15.80
   2   1  -7  944.28   14.85
  -2   1   6    0.42    0.51
   2  -1  -6    1.19    0.62
  -2   1   6    3.30    2.56
  -2  -1   6   -1.38    1.49
   2   1  -6    0.97    1.84
   2  -1  -6   -1.15    1.72
  -2   1   6    0.49    1.93
   2  -1  -6    1.95    2.31
   2  -1  -6    1.31    2.12
  -2   1   6    1.50    1.69
   2   1  -6    2.49    1.04
  -2   1   6    0.82    0.56
   2   1  -6   -0.93    2.91
   2   1  -6   -0.52    0.70
   2  -1  -6    0.73    0.95
  -2  -1   6   -0.38    0.59
   2  -1  -5  691.93   11.66
   2  -1  -5  692.79    8.84
   2  -1  -5  700.62   25.49
  -2   1   5  729.43   27.22
   2   1  -5  774.07   24.32
  -2  -1   5  688.49   20.59
  -2   1   5  748.69   27.45
   2   1  -5  714.30   11.68
   2  -1  -5  690.06   26.84
  -2   1   5  637.72   28.13
   2   1  -5  704.82   32.58
   2  -1  -5  710.33   25.64
  -2   1   5  697.33    9.46
   2  -1  -4  342.32   17.55
   2   1  -4  326.17   20.07
  -2   1   4  350.94   19.10
  -2  -1   4  317.07   19.54
  -2  -1   4  353.50   13.35
   2  -1  -4  354.44   17.48
  -2   1   4  376.80   18.76
   2   1  -4  369.87   15.10
  -2   1   4  374.54   18.70
   2  -1  -4  350.16   17.45
   2   1  -3   -0.36    1.45
   2  -1  -3   -0.08    2.14
  -2  -1   3    0.44    1.64
   2  -1  -3    0.23    1.29
  -2   1   3    1.91    1.75
  -2  -1   3    0.34    2.46
   2  -1  -3    0.67    1.21
  -2   1   3    2.13    1.85
   2  -1  -3   -1.26    2.18
  -2   1   3    0.12    1.35
  -2   1   2  310.64   16.14
  -2  -1   2  318.29   17.59
  -2   1   2  317.95   19.46
   2  -1  -2  306.86   19.46
   2  -1  -2  323.80   16.10
   2   1  -2  312.30   16.78
  -2  -1   2  338.08   17.65
   2   1  -2  340.68   17.95
   2  -1  -2  328.04   15.75
   2  -1  -2  333.44   15.66
  -2   1   2  332.61   16.12
   2  -1  -2  345.27   17.17
  -2   1   2  346.95   16.32
   2   1  -1 1492.20   38.12
   2  -1  -1 1422.62   34.65
  -2   1   1 1358.31   32.62
  -2   1   1 1341.44   36.14
  -2  -1   1 1445.14   35.78
  -2  -1   1 1396.91   37.13
   2  -1  -1 1478.09   38.19
   2   1  -1 1389.29   36.19
   2  -1  -1 1384.93   30.89
   2  -1  -1 1414.36   31.12
   2  -1  -1 1369.27   33.79
  -2   1   1 1343.19   30.93
  -2   1   1 1450.01   34.95
  -2   1   1 1329.07   30.64
   2   1   0  389.14   19.93
  -2  -1   0  414.08   21.89
  -2  -1   0  445.37   20.11
   2  -1   0  416.48   19.33
  -2   1   0  441.65   20.04
   2  -1   0  424.94   16.47
  -2   1   0  420.41   19.70
   2  -1   0  409.18   15.95
  -2   1   0  399.73   16.02
   2  -1   0  435.37   19.57
  -2   1  -1 1088.23   31.86
   2  -1   1 1069.27   31.38
   2   1   1 1078.75   35.08
  -2  -1  -1 1109.29   33.43
   2  -1   1 1167.08   26.03
   2  -1   1 1039.49   32.16
   2  -1   1 1132.81   25.32
  -2   1  -1 1134.47   34.44
  -2   1  -2  262.09   16.80
  -2   1  -2  242.98   17.14
   2  -1   2  245.13   16.62
   2  -1   2  243.67   11.04
  -2  -1  -2  249.29   17.09
   2   1   2  254.74   18.41
  -2   1  -3 1355.89   43.21
   2  -1   3 1348.61   41.71
   2  -1   3 1358.70   24.57
  -2  -1  -3 1407.60   43.92
   2   1   3 1307.00   45.69
  -2   1  -4  681.92   10.82
   2  -1   4  657.73   31.38
  -2   1  -4  700.64   33.81
   2   1   4  700.57    9.25
  -2  -1  -4  726.39   34.07
   2   1   4  723.29   36.56
  -2  -1  -4  719.90   12.35
   2   1   4  696.82   11.34
   2  -1   4  681.08   10.42
  -2  -1  -4  701.45   10.07
   2  -1   5  308.61    6.17
  -2   1  -5  300.11    7.82
  -2  -1  -5  284.68    8.42
  -2  -1  -5  295.28    7.04
   2  -1   5  279.64    6.47
   2   1   5  306.55    6.54
   2   1   5  314.10   25.86
  -2   1  -5  277.92    7.54
   2  -1   5  289.07    6.26
   2  -1   5  291.21    7.55
   2   1   5  304.70    8.07
   2  -1   5  334.89   23.85
  -2   1  -5  284.57   23.13
  -2  -1  -6  239.26    5.18
   2  -1   6  257.48    5.93
   2  -1   6  250.83    6.11
  -2   1  -6  237.87    7.43
  -2  -1  -6  250.67    8.44
  -2   1  -6  257.70    7.91
  -2  -1  -6  244.34    6.81
   2   1   6  255.04    6.44
   2  -1   6  228.30    6.41
   2   1   6  278.19   26.16
  -2  -1  -6  232.58    9.47
   2  -1   6  224.08   20.87
  -2   1  -6  212.99   21.17
   2   1   6  261.09    8.00
   2  -1   6  246.26    7.48
   2   1   7   35.46   10.49
  -2   1  -7   34.51    3.23
  -2  -1  -7   33.98    2.28
  -2  -1  -7   32.97    2.11
   2  -1   7   36.82    2.48
   2  -1   7   34.04    2.73
   2   1   7   35.93    2.62
   2  -1   7   39.08    2.53
  -2  -1  -7   37.97    3.91
  -2   1  -7   33.18    3.05
  -2  -1  -7   36.61    2.89
   2  -1   7   31.11    2.92
   2   1   7   32.42    3.17
   2  -1   7   34.79    3.17
   2  -1   7   40.21    9.50
  -2  -1  -7   35.46    3.53
  -2  -1  -7   32.69    3.80
  -2   1  -7   33.60    9.31
  -2  -1  -8   44.09    3.34
   2   1   8   44.52   11.99
  -2   1  -8   36.55    3.42
  -2  -1  -8   43.30    2.74
  -2  -1  -8   41.71    2.48
   2  -1   8   42.44    2.78
   2   1   8   40.01    3.00
   2  -1   8   43.50    3.34
  -2  -1  -8   39.94    4.01
  -2  -1  -8   46.36    4.16
  -2   1  -8   41.55    3.71
   2  -1   8   37.95    3.46
   2   1   8   41.87    3.69
   2  -1   8   47.30    3.75
  -2   1  -8   36.78   10.16
  -2  -1  -8   44.08    3.86
   2  -1   8   41.11    2.66
  -2  -1  -9  289.04    8.81
   2   1   9  322.01   33.23
  -2   1  -9  279.46    9.70
  -2  -1  -9  291.54    7.41
  -2  -1  -9  296.52    7.04
   2  -1   9  298.22    7.67
   2   1   9  308.10    8.62
   2  -1   9  274.80    8.72
  -2  -1  -9  303.91   10.40
  -2  -1  -9  269.63   27.37
  -2   1  -9  240.73   26.56
   2  -1   9  299.27   10.00
   2   1   9  297.83   10.23
   2  -1   9  302.61    7.35
   2  -1   9  271.85    9.76
  -2  -1  -9  314.61   11.21
  -2   1  -9  310.22   10.53
   2  -1  10  686.42   11.50
   2  -1  10  687.95   12.13
   2   1  10  651.84    9.46
  -2  -1 -10  709.78   14.54
  -2  -1 -10  689.02   11.80
   2   1  10  730.34   52.50
  -2  -1 -10  698.85   17.55
  -2   1 -10  724.89   16.94
   2   1  10  668.06   13.50
   2  -1  10  655.23   14.17
  -2  -1 -10  699.88   11.39
   2  -1  10  696.37   15.97
   2   1  10  688.11   16.55
   2  -1  10  662.10   16.03
  -2   1 -10  655.39   15.51
  -2   1 -10  645.38   45.40
  -2  -1 -10  594.52   42.52
   2  -1  11  260.01    7.31
   2  -1  11  254.90    7.67
  -2  -1 -11  251.62    7.49
  -2  -1 -11  267.31    9.28
  -2   1 -11  261.28   10.31
  -2   1 -11  258.35   10.75
  -2  -1 -11  268.96   11.46
   2   1  11  249.90    8.67
   2  -1  11  240.26    9.07
   2  -1  11  229.49    9.93
   2  -1  11  273.75   10.57
   2   1  11  257.79   10.63
  -2  -1 -11  279.30    7.56
  -2   1 -11  272.53   30.62
  -2  -1 -11  248.79   28.62
  -2   1 -12  742.71   18.89
  -2  -1 -12  735.38   19.70
   2   1  12  690.58   15.09
   2  -1  12  652.38   15.82
  -2  -1 -12  722.81   15.90
   2  -1  12  687.06   17.65
   2   1  12  689.68   18.27
   2  -1  12  693.23   13.11
   2  -1  12  695.55   12.42
  -2   1 -12  684.46   17.28
   2  -1  12  647.99   17.47
  -2  -1 -12  771.54   13.29
   2  -1  13    5.30    1.35
   2   1  13    6.21    2.38
   2  -1  13    6.51    2.26
   2   1  13    5.32    2.03
   2  -1  13    4.13    1.72
   2  -1  13    2.68    1.56
  -2   1 -13    2.19    1.46
  -2  -1 -13    0.82    1.84
  -2   1 -13    1.89    1.69
  -2   1 -14  123.46    8.21
   2   1  14  124.85    8.55
   2  -1  14  120.24    8.17
   2  -1  14  117.41    8.21
   2  -1  14  115.70    7.25
   2   1  14  121.61    7.08
  -2  -1 -14  125.70    9.02
  -2   1 -14  127.61    8.64
   2  -1  15    1.43    2.22
   2   1  15    2.10    2.27
  -2   1 -15   -5.82    2.90
   2   1  15   -2.34    1.62
   2  -1  15   -0.09    1.72
   2  -1  15   -2.03    2.11
  -2  -1 -15   -0.12    2.02
  -2   1 -15    0.50    1.85
   2  -1  16   97.10    7.92
  -2   1 -16   96.74    7.74
   2   1  16   75.08    7.22
   2  -1  16   86.96    6.99
   2   1  16   83.05    6.45
  -2   1 -16   94.22    8.15
  -2  -1 -16   78.98    8.01
   2  -1  16   88.30    7.75
  -2   1 -17   51.12    6.30
   2   1  17   62.28    5.40
   2  -1  17   61.28    6.59
   2   1  17   49.04    5.90
   2  -1  17   69.75    6.55
   2   1  17   61.10    5.78
  -2  -1 -17   55.44    6.70
  -2   1 -17   61.77    6.79
   2   1  17   52.29    6.39
   2  -1  17   55.02    6.51
   2  -1  18   29.81    4.69
   2   1  18   18.72    3.99
   2  -1  18   32.24    5.38
  -2   1 -18   30.97    5.32
   2   1  18   26.83    3.80
   2   1  18   30.59    4.36
   2   1  18   26.55    4.96
   2  -1  18   31.58    5.22
  -2  -1 -18   27.93    5.25
  -2   1 -18   20.53    4.34
   2  -1  19    4.52    3.07
   2   1  19    1.78    1.55
   2  -1  19    1.50    2.63
   2   1  19   -0.90    2.63
   2   1  19    5.14    2.69
   2   1  19    3.63    2.24
  -2   1 -19    6.52    3.01
  -2   1 -19    2.18    2.28
  -2  -1 -19   -1.39    2.95
   2  -1  20   18.28    4.75
   2   1  20   15.18    3.20
   2   1  20   12.21    4.20
  -2   1 -20    9.61    3.47
  -2  -1 -20   17.66    5.06
  -2   1 -20   12.78    4.04
   2   1  20   10.77    3.18
   2   1  20   13.93    3.98
   2  -1  21    4.80    3.30
   2   1  21    0.82    2.10
   2   1  21    1.87    1.83
  -2   1 -21   -0.70    2.89
  -2  -1 -21    0.03    2.78
   2   1  21    1.15    2.21
  -2  -1 -21   -0.27    3.08
  -2   1 -21    7.79    3.76
   2  -1  22   47.30    7.12
   2   1  22   49.04    7.02
   2   1  22   32.23    4.84
  -2   1 -22   35.49    6.22
  -2  -1 -22   38.01    6.26
   2   1  22   40.58    5.85
  -2  -1 -22   38.44    6.60
  -2   1 -22   29.83    6.09
   2  -1  23    6.24    3.88
   2   1  23    1.78    2.12
  -2  -1 -23   -2.20    3.44
  -2   1 -23   -1.91    3.39
  -2   1 -23    1.40    3.02
  -2  -1 -23   -3.52    2.94
   2   1  23    0.52    2.12
   2   1  23   -2.21    2.89
  -2   1 -24    8.28    4.43
  -2  -1 -24   17.33    4.97
   2   1  24   18.08    4.80
   2  -1  24   13.62    4.79
  -2   1 -24   21.11    5.42
  -2  -1 -24   20.52    5.28
   2   1  24   18.96    4.41
   2  -1  24   17.59    4.00
  -2   1 -25   -0.89    2.65
  -2  -1 -25    9.05    4.17
   2  -1  25    0.49    2.53
   2   1  25    0.52    2.66
   2  -1  25   -1.66    2.41
  -2   1 -25    2.84    3.42
  -2  -1 -25   -2.05    3.16
  -2   1 -26    3.95    3.50
   2  -1  26    2.63    2.21
   2  -2 -27    5.32    4.05
   2   2 -27   10.63    4.41
  -2   2  27    5.34    3.29
  -2  -2  27    7.41    3.25
   2  -2 -27   13.70    4.48
   2   2 -27    3.61    3.06
  -2   2  27   11.22    4.72
  -2  -2  27   10.39    4.29
  -2   2  27    8.69    3.64
  -2   2  26   -0.75    2.74
  -2  -2  26    7.89    3.92
  -2   2  26   -1.37    2.62
  -2  -2  26    0.25    2.65
   2  -2 -26    8.79    4.65
   2   2 -26    6.19    4.08
   2  -2 -26   -2.40    3.19
   2   2 -26    1.86    2.60
  -2   2  26    1.39    2.67
   2   2 -25   21.69    5.38
  -2  -2  25   19.52    5.41
  -2   2  25   20.63    4.83
   2  -2 -25   27.80    6.34
   2   2 -25   21.47    5.23
  -2   2  25   24.48    5.14
  -2   2  25   15.25    4.28
   2   2 -24    4.27    3.30
  -2   2  24    6.35    3.02
  -2  -2  24    5.32    2.94
   2   2 -24    2.11    2.67
   2  -2 -24   10.32    4.57
  -2   2  24    6.78    3.03
   2   2 -23   30.52    5.57
  -2   2  23   21.07    4.50
  -2   2  23   26.85    4.93
  -2  -2  23   27.73    5.85
   2   2 -23   27.66    5.53
   2  -2 -23   20.08    5.28
  -2   2  23   26.89    4.70
   2   2 -22    0.97    2.55
  -2   2  22   -2.65    2.29
  -2  -2  22    3.78    3.19
  -2   2  22   -1.34    1.82
   2  -2 -22   -1.35    3.03
   2   2 -22   -1.20    2.47
  -2   2  22   -0.21    1.93
   2   2 -21   24.08    4.83
  -2   2  21   30.60    4.95
  -2  -2  21   15.57    4.41
  -2   2  21   27.63    4.73
   2  -2 -21   22.55    5.12
   2   2 -21   23.95    4.61
  -2   2  21   27.88    4.46
   2   2 -20    0.16    2.00
  -2  -2  20    0.91    2.53
  -2   2  20   -0.85    2.09
  -2   2  20    0.67    1.69
   2  -2 -20   -0.93    2.77
   2   2 -20    0.42    2.04
  -2   2  20   -2.12    2.53
   2   2 -19   85.71    8.11
  -2   2  19   69.51    6.31
  -2   2  19   66.73    6.37
  -2  -2  19   82.06    8.33
  -2   2  19   80.30    7.20
   2  -2 -19   83.65    8.54
   2   2 -19   77.89    7.79
   2   2 -19   78.64    7.44
   2  -2 -18    1.59    1.51
   2   2 -18    2.48    2.20
   2   2 -18   -1.95    2.52
  -2  -2  18   -0.93    2.06
  -2   2  18    1.05    1.92
  -2   2  18   -1.19    1.98
  -2   2  18    0.46    1.86
   2  -2 -18   -0.15    3.04
   2   2 -18    2.17    2.04
   2   2 -17  124.79    8.76
   2   2 -17  122.37    8.94
  -2   2  17  144.09    8.23
  -2   2  17  129.60    8.16
   2  -2 -17  135.02    7.30
   2  -2 -17  129.75    9.93
   2   2 -17  124.95    9.02
  -2  -2  17  131.61    9.61
  -2   2  17  121.00    7.92
   2   2 -16  114.84    7.89
  -2   2  16  104.08    6.84
   2   2 -16  119.78    8.70
  -2   2  16  126.93    7.70
   2  -2 -16  117.15    6.57
  -2   2  16  107.30    7.24
  -2  -2  16  116.18    8.82
   2  -2 -16  120.76    9.29
   2   2 -16  117.84    8.38
   2  -2 -15   25.44    4.48
   2   2 -15   20.88    3.64
   2  -2 -15   22.88    2.88
   2   2 -15   25.61    3.79
  -2   2  15   26.61    3.49
   2   2 -15   13.77    7.25
   2  -2 -15   20.67    7.96
  -2   2  15   23.54    3.37
  -2  -2  15   20.71    3.84
  -2   2  15   22.83    3.26
   2   2 -15   19.85    3.61
   2  -2 -14  128.91    6.30
   2   2 -14  123.89    7.91
   2  -2 -14  137.55    9.14
   2   2 -14  136.66   21.44
   2   2 -14  109.74    7.22
   2   2 -14  135.65    8.55
  -2   2  14  127.78    6.86
  -2   2  14  129.95    7.25
  -2  -2  14  121.36    8.33
  -2   2  13   91.03    5.81
  -2   2  13   95.23   20.60
  -2   2  13   94.95    5.61
   2   2 -13   89.41    6.60
   2  -2 -13   89.56    5.07
  -2  -2  13   99.44    6.96
   2   2 -13   87.71    6.14
   2  -2 -13   92.36   12.57
   2   2 -13  107.81   18.34
  -2  -2  13   75.94   10.96
   2  -2 -13  105.10   13.02
   2   2 -13   83.54    6.20
   2  -2 -13   96.76    7.33
  -2   2  12   21.88    2.79
   2   2 -12   15.23    2.80
   2  -2 -12   19.42    2.56
  -2  -2  12   25.46    3.44
  -2  -2  12   19.80    1.67
   2   2 -12   22.22    3.20
   2  -2 -12   24.53    3.52
   2   2 -12    7.46    4.42
   2  -2 -12   23.88    6.20
  -2  -2  12   14.36    4.44
  -2  -2  12   20.70    5.79
   2  -2 -12   18.40    5.62
   2   2 -12   21.04    2.93
   2  -2 -12   19.39    2.36
  -2   2  12   11.92    7.32
  -2   2  12   25.62    2.86
  -2   2  11  369.61   36.07
   2   2 -11  309.18   27.75
   2  -2 -11  341.40   22.94
  -2  -2  11  307.47   25.07
  -2   2  11  348.64    9.63
  -2   2  11  341.59   10.08
  -2  -2  11  337.75    6.57
  -2  -2  11  362.19   11.98
   2  -2 -11  335.87    9.84
   2   2 -11  330.88   11.56
   2   2 -11  333.53   11.05
   2  -2 -11  338.83   12.35
   2  -2 -11  323.33    8.84
   2  -2 -11  337.76    9.00
   2   2 -11  331.14   10.53
   2  -2 -11  333.17   22.52
  -2  -2  11  356.30   22.17
   2   2 -10   25.16    3.25
   2  -2 -10   28.24    2.69
  -2   2  10   24.08    2.55
   2  -2 -10   26.76    2.50
  -2   2  10   23.55    2.63
  -2  -2  10   26.67    3.23
  -2   2  10   19.64    8.19
   2  -2 -10   18.36    7.49
  -2  -2  10   29.67    7.27
   2  -2 -10   20.07    5.61
   2   2 -10   27.69    8.13
   2  -2 -10   19.20    5.13
   2   2 -10   31.19    9.64
   2   2 -10   22.92    2.80
   2  -2 -10   29.54    3.57
   2  -2 -10   23.16    2.36
   2   2 -10   22.78    2.67
  -2   2   9  133.83   19.54
   2  -2  -9  113.74   15.94
   2   2  -9  146.10   17.34
   2  -2  -9  144.65   14.38
  -2  -2   9  143.41   14.87
   2  -2  -9  134.36    5.12
  -2   2   9  135.21    5.83
   2  -2  -9  131.54    5.39
   2   2  -9  142.54    6.98
  -2   2   9  147.38    5.66
  -2  -2   9  145.52    6.95
   2   2  -9  139.36    6.06
   2  -2  -9  143.19    5.46
   2   2  -9  146.18   19.05
   2  -2  -9  142.54    7.19
   2   2  -9  137.26    6.28
   2  -2  -9  147.91   14.59
   2  -2  -8  134.63   16.61
  -2   2   8  141.87   19.28
   2  -2  -8  163.37   15.09
  -2  -2   8  167.59   15.22
   2   2  -8  182.45   18.16
   2  -2  -8  154.43    5.03
  -2   2   8  155.02    5.93
   2   2  -8  155.92    6.90
   2  -2  -8  154.12    5.33
  -2   2   8  161.82    5.52
   2  -2  -8  162.77   15.06
   2   2  -8  159.68    6.12
  -2  -2   8  162.17    6.94
   2   2  -8  175.29   19.42
   2  -2  -8  152.69    5.37
   2   2  -8  161.02    6.39
   2  -2  -8  161.22    7.22
   2   2  -7    8.45    1.41
   2  -2  -7   12.28    1.60
  -2   2   7   10.65    1.40
   2   2  -7    7.65    3.73
   2  -2  -7   10.67    1.29
   2  -2  -7   11.11    3.62
  -2  -2   7    6.22    2.94
   2   2  -7   10.55    4.35
   2  -2  -7    9.83    3.99
  -2  -2   7    9.78    1.73
   2  -2  -7   15.01    2.19
   2   2  -7    6.14    1.27
  -2   2   7    3.64    3.94
   2  -2  -7    8.83    4.51
  -2   2   7   10.08    1.53
   2   2  -7   12.05    1.98
  -2   2   6  287.64    7.39
   2  -2  -6  299.59   22.75
   2  -2  -6  286.05   19.26
  -2  -2   6  285.00   18.41
   2  -2  -6  297.69   20.03
   2   2  -6  276.98   20.22
   2  -2  -6  285.01    8.35
  -2   2   6  290.85    6.45
  -2  -2   6  292.91    8.42
   2   2  -6  294.54    8.58
   2  -2  -6  282.22    6.72
  -2   2   6  259.37   23.28
   2   2  -6  279.13   20.35
   2   2  -6  282.49    6.92
   2  -2  -5  667.13    9.81
  -2   2   5  666.79   10.76
   2  -2  -5  645.57   11.54
  -2   2   5  652.04    9.02
   2   2  -5  680.03   29.13
  -2   2   5  642.58   35.03
  -2  -2   5  559.78   26.19
   2  -2  -5  633.32   28.37
   2  -2  -5  653.66   29.00
   2   2  -5  698.91   30.63
  -2  -2   5  673.81   27.55
   2  -2  -5  652.39   32.65
  -2  -2   5  686.79   12.28
   2   2  -5  694.14   12.44
   2  -2  -4  126.68    5.07
   2  -2  -4  126.37    4.16
  -2  -2   4  124.92    5.03
  -2   2   4  115.46    4.41
   2   2  -4  137.66    5.23
   2  -2  -4  125.67   12.48
  -2  -2   4  117.08   11.84
   2  -2  -4  118.03   12.16
   2   2  -4  117.79   12.39
  -2  -2   4  114.51   10.85
   2   2  -4  163.06   13.38
  -2  -2   4  124.28   15.59
  -2   2   4  150.53   16.65
   2  -2  -4  137.99   14.84
   2  -2  -3 1336.47   40.41
   2  -2  -3 1320.52   39.88
  -2  -2   3 1346.48   40.50
  -2  -2   3 1338.69   36.49
   2   2  -3 1423.90   36.79
   2   2  -3 1331.59   47.79
  -2   2   3 1367.56   49.09
   2  -2  -3 1310.79   46.04
  -2  -2   3 1451.16   51.23
   2  -2  -2  451.20   23.16
   2  -2  -2  504.61   28.08
   2  -2  -2  423.05   25.63
   2  -2  -2  455.01   27.69
  -2  -2   2  427.12   20.88
  -2   2   2  475.99   28.71
   2   2  -2  468.09   21.86
   2   2  -2  408.20   26.77
  -2  -2   2  504.84   30.04
   2   2  -1   77.26   11.75
  -2  -2   1   95.82   12.98
   2  -2  -1   89.37   12.54
  -2   2   1   86.07   11.66
   2  -2  -1  101.24   12.19
  -2   2   1   94.31   12.55
  -2   2   1   84.24   10.05
  -2  -2   1   94.79   10.63
   2  -2  -1   95.74   10.79
   2   2   0   13.28    5.54
   2  -2   0   12.66    5.15
  -2   2   0    8.68    4.84
  -2  -2   0   12.84    5.12
   2  -2   0   19.24    5.79
  -2   2   0   14.20    5.12
  -2   2   0   16.51    4.17
   2  -2   0   10.40    3.23
  -2   2  -1 3491.20   76.23
   2  -2   1 3391.58   71.86
   2  -2   1 3390.56   53.43
   2   2   1 3366.13   80.38
  -2  -2  -1 3388.34   76.88
  -2   2  -1 3336.01   53.37
  -2  -2  -2   64.07   11.07
   2   2   2   49.78   10.08
   2  -2   2   56.77    6.94
  -2   2  -2   63.66    7.37
   2  -2   2   56.61    9.52
  -2   2  -2   61.66   10.34
   2   2   3   56.12    2.97
  -2   2  -3   50.59    7.15
   2  -2   3   50.49    2.73
  -2  -2  -3   47.00    9.41
   2   2   3   62.39   11.80
  -2   2  -3   55.29    3.30
   2  -2   3   49.16    2.85
  -2  -2  -3   58.47    3.47
  -2   2  -3   59.02    3.11
  -2  -2  -3   54.81    3.06
   2  -2   3   52.17    9.44
  -2   2  -3   43.25    9.09
   2   2   3   53.00    2.94
   2   2   4  459.45   33.37
  -2  -2  -4  428.10   29.28
   2  -2   4  438.61    9.28
  -2  -2  -4  452.74    8.90
   2   2   4  442.97    8.47
   2  -2   4  439.92    8.38
[truncated: 17,193,660 more chars]
